# Supplementary material for: Mesothelial cells promote peritoneal invasion and metastasis of ascites-derived ovarian cancer cells through spheroid formation
Source: Sci Adv. 2026 Feb 6;12(6):eadu5944. doi: 10.1126/sciadv.adu5944 (PMC12880548; doi:10.1126/sciadv.adu5944)
Supplement: Supplementary file 2 — Movies S1 to S8 [file sciadv.adu5944_movies_s1_to_s8.zip]

Archive with 8 entries (8 files):
- adu5944_movie_s8.mov
- adu5944_movie_s7.mp4
- adu5944_movie_s6.mp4
- adu5944_movie_s5.mp4
- adu5944_movie_s4.mp4
- adu5944_movie_s3.mp4
- adu5944_movie_s2.mov
- adu5944_movie_s1.mov
