# Supplementary material for: Mesothelial cells promote peritoneal invasion and metastasis of ascites-derived ovarian cancer cells through spheroid formation
Source: Sci Adv. 2026 Feb 6;12(6):eadu5944. doi: 10.1126/sciadv.adu5944 (PMC12880548; doi:10.1126/sciadv.adu5944)
Supplement: Supplementary file 3 — Supportive Data S1 [file sciadv.adu5944_supportive_data_s1.zip]

Archive with 1 entries (1 files):
- adu5944_supportive_data_s1.xlsx
