# Supplementary material for: Mesothelial cells promote peritoneal invasion and metastasis of ascites-derived ovarian cancer cells through spheroid formation
Source: Sci Adv. 2026 Feb 6;12(6):eadu5944. doi: 10.1126/sciadv.adu5944 (PMC12880548; doi:10.1126/sciadv.adu5944)
Supplement: Supplementary file 3 — Supportive Data S1 [file sciadv.adu5944_supportive_data_s1.zip › adu5944_supportive_data_s1.xlsx]

## Sheet: Fig. 1B, 1C and S1A
No	Number	serous	endometrioid	Comlete ope	I	II	III	IV	PFS	Recurrence	OS	Death	CA125	CA199	CA724	CEA	Ascites Cytology
1	65	0	1	1	1	0	0	0	4060	0	4060	0	3218	8193	44.9		0
2	51	1	0	0	0	0	1	0	78	1	265	1	495	65		0.5	1
3	42	1	0	1	0	0	1	0	448	1	664	1	75.1	5	3	0.3	1
4	50	1	0	1	0	0	1	0	88	1	190	1	12100	6		1.4	1
5	51	1	0	1	0	1	0	0	5630	0	5630	0	385	50		0.6	1
6	52	0	1	0	0	1	0	0	3338	1	3890	1	2500	960		14.9	1
7	64	1	0	0	0	0	1	0	123	1	230	1	1210	16		0.4	1
8	76	0	1	1	0	0	1	0	539	1	1533	1	930	13	250	1	1
9	49	1	0	0	1	0	0	0	175	1	1674	1	12	25		25.4	1
10	70	0	1	0	0	0	1	0	185	1	185	1	6500			0.8	1
11	69	1	0	0	0	0	1	0	234	1	1548	1	34500	10		2.6	1
12	43	0	1	0	0	0	1	0	3388	0	3388	0	320	166.2		0.7	1
13	59	0	1	0	0	1	0	0	1934	0	1934	0	490	5		4.4	0
14	47	1	0	0	0	0	1	0	1357	1	1476	1	1800	6	15	2	1
15	44	0	1	1	1	0	0	0	172	0	172	1	257	173		5.1	1
16	70	1	0	0	0	0	1	0	271	1	409	1	5573	23.9	214		1
17	67	0	1	0	0	0	1	0	474	1	1280	1	474	5		0.4	1
18	50	1	0	1	0	0	1	0	913	1	1624	1	500	0.01	12.8	2.6	1
19	42	1	0	0	0	0	1	0	412	1	821	1	1111	13.6	8.9	3.11	1
20	45	0	1	0	1	0	0	0	1591	1	1671	0	420	1420			0
21	69	1	0	0	0	0	1	0	1547	1	1562	0	3520	4.7		1	1
22	44	1	0	0	0	0	1	0	5501	0	5501	0	1530	20	10.1	1	1
23	61	1	0	0	0	0	1	0	3640	0	3640	0	60000	33	51.7	1	1
24	60	1	0	0	0	0	0	1	254	1	433	1	5900			0.5	1
25	69	0	1	0	1	0	0	0	2184	0	2184	0	120	74.9	10	1.5	1
26	40	1	0	0	0	0	0	1	1153	1	1748	1	5600			0.8	0
27	36	1	0	0	0	0	1	0	1150	1	1150	0	4000	11	3.7	3.6	1
28	52	0	1	0	0	0	1	0	484	1	583	1		415.1		2.8	1
29	43	1	0	0	0	0	0	1	716	1	1260	1	500	344	140		1
30	39	1	0	1	1	0	0	0	945	1	2658	1	1160	157.3	10.7		0
31	59	0	1	0	0	0	1	0	240	1	240	1	15000			0.5	1
32	61	1	0	0	0	0	1	0	3762	1	4038	1	868	6.5		0.5	0
33	62	0	1	0	0	0	1	0	351	1	675	1	3700	6300		0.6	1
34	33	0	1	0	0	0	1	0	219	1	219	1	267	2170		2.1	1
35	57	0	1	0	0	1	0	0	477	1	607	1	1956	2.6		43.7	1
36	68	1	0	0	0	0	1	0	136	1	179	1	1390	1		0.1	1
37	38	1	0	0	1	0	0	0	4444	0	4444	0	432	1840		0.8	1
38	54	0	1	1	1	0	0	0	4655	0	4655	0	413	6000		18.9	0
39	55	1	0	1	0	0	1	0	370	1	1104	1	1030	35	5.6	2.9	0
40	56	0	1	0	0	0	0	1	60	1	170	1	1339			8.7	1
41	53	0	1	0	0	0	1	0	665	1	870	1	186	7		1.5	1
42	37	0	1	1	0	0	1	0	3473	0	3473	0	1900	423			0
43	44	1	0	1	0	0	1	0	1378	1	1474	1	83	20			1
44	48	1	0	0	0	0	1	0	3329	1	3329	1	1312	6.5	38.2	0.3	0
45	73	0	1	0	0	0	1	0	1116	1	1160	1	8280	8		2.1	1
46	20	1	0	0	1	0	0	0	5115	0	5115	0	220			1.1	0
47	53	1	0	0	1	0	0	0	4583	0	4583	0	1160	239	17.1	6	1
48	63	1	0	0	1	0	0	0	1100	1	4445	1	2	5	3	6.6	0
49	61	1	0	0	0	0	1	0	90	1	158	1	203	14	3	1.2	1
50	48	1	0	0	0	0	1	0	422	1	845	1	2200	17		0.8	1
51	40	1	0	0	1	0	0	0	82	1	170	1	250			22.4	1
52	64	1	0	1	1	0	0	0	175	1	780	1	140	5270			1
53	55	1	0	0	0	0	1	0	703	1	1056	1	110	242			1
54	56	1	0	0	0	0	1	0	385	1	1056	1	2470	5.1	49	0.5	1
55	55	0	1	0	1	0	0	0	3214	0	3214	0	130	50		1	0
56	74	0	1	0	0	0	1	0	2737	0	2737	0	310	201	3		1
57	58	1	0	0	0	0	1	0	601	1	675	1	2600	2		2.2	0
58	61	1	0	0	0	0	1	0	4388	0	4388	0	1710	8			0
59	58	0	1	0	1	0	0	0	3556	0	3556	0	1300	34	3		0
60	33	0	1	0	1	0	0	0	5088	0	5088	0	72	234			0
61	52	1	0	1	0	0	1	0	1003	1	1439	1	1800	8	3	0.5	1
62	60	1	0	1	1	0	0	0	2749	0	2749	0	72.5	66.8		1	1
63	58	1	0	0	0	0	1	0	631	1	706	1	5600	6	330	1.6	1
64	38	1	0	1	0	0	1	0	1448	1	1448	1	970	3		0.3	0
65	48	1	0	0	1	0	0	0	1857	1	3436	1	360	123		3.6	0
66	66	0	1	1	0	0	1	0	1520	0	1520	0	390	1008	47	1	1
67	47	1	0	0	0	0	0	1	252	1	252	1	57	17.2		2	1
68	68	1	0	0	1	0	0	0	1098	1	2169	1	260	15.1		2.7	0
69	51	1	0	0	0	0	1	0	139	1	182	1	1000	6	7.7	2	1
70	48	1	0	0	0	0	1	0	1794	0	1794	0	1500				1
71	51	1	0	0	0	0	1	0	224	1	839	1	564	12	3	1.1	1
72	57	0	1	0	1	0	0	0	1889	0	1889	0					0
73	73	1	0	0	0	0	1	0	362	1	362	1	2540	24	360	0.5	1
74	59	1	0	1	0	1	0	0	2531	0	2531	0	559			2	0
75	37	0	1	1	1	0	0	0	2754	1	3286	0	13.7	21.7		1.3	0
76	65	1	0	0	0	0	1	0	1302	1	1302	1	1220	22.5		1	0
77	56	1	0	0	0	0	1	0	935	1	1690	1	465	3	67		1
78	51	0	1	1	1	0	0	0	663	1	1973	0	5	52	2.8		0
79	64	1	0	0	0	0	1	0	199	1	199	1	253.3	45	45.3	0.7	0
80	66	1	0	1	0	0	1	0	191	1	191	1	4812	442	296		1
81	69	1	0	0	0	0	1	0	205	1	205	1	1113	158			1
82	49	1	0	1	0	1	0	0	2537	0	2537	0	1200	23		1.4	1
83	48	1	0	0	0	0	1	0	2815	0	2815	0	1700	493.1		6.7	1
84	46	0	1	0	1	0	0	0	4508	0	4508	0	62	0.6	0.3	2	0
85	57	1	0	0	0	0	1	0	237	1	632	1	6364		4.2	2	1
86	59	1	0	0	0	0	1	0	871	1	2022	1	653.5	8.3	9.3	1	1
87	49	1	0	0	0	0	1	0	314	1	567	1	12764	11.6	41	1.4	0
88	53	0	1	1	0	1	0	0	21	0	21	1	1128.7	25.2	320	1.8	1
89	49	1	0	0	0	0	1	0	952	1	1563	1	2260	14	14	1	0
90	47	0	1	1	0	1	0	0	4735	0	4735	0	142	21	16		0
91	68	1	0	1	0	0	1	0	2643	0	2643	0	1210	4		3.9	1
92	41	0	1	1	1	0	0	0	4988	0	4988	0	1080	1790	3	0.8	1
93	42	1	0	0	0	0	1	0	263	1	265	1	1200	45.2		26	1
94	38	1	0	0	0	1	0	0	513	1	1122	1	1400			0.8	1
95	58	1	0	0	0	0	1	0	421	1	709	1	301	11.4	2.9	1	1
96	55	0	1	1	1	0	0	0	3816	0	3816	0	480	6	3.4	2.8	0
97	45	1	0	0	0	0	1	0	622	1	622	1	631	10.9	62	0.8	1
98	61	1	0	0	0	0	1	0	2325	1	4880	0	740	6	11	2	1
99	63	1	0	0	0	0	1	0	391	1	813	1	129	7	26		0
100	42	1	0	1	0	0	1	0	4488	0	4488	0	505	35.7	6	1.2	0
101	54	1	0	0	0	0	1	0	324	1	868	1	3100	15			1
102	59	1	0	0	0	0	1	0	10	1	10	1	13800	14	35	5.6	1
103	41	0	1	1	1	0	0	0	2561	0	2561	0	34	8	2		0
104	43	1	0	0	0	0	0	1	1063	1	1063	1	2993	32	67.4	0.9	1
105	35	0	1	0	0	1	0	0	3362	0	3362	0	934	38			0
106	69	1	0	0	0	0	1	0	330	1	359	1	32300				1
107	47	1	0	1	0	0	1	0	784	1	1195	1	127	26		2.7	0
108	68	0	1	1	1	0	0	0	2568	0	2568	0	140	14		0.1	0
109	70	0	1	0	0	1	0	0	606	1	1051	1	2040	77	3		1
110	36	1	0	1	0	1	0	0	179	1	287	1	32.3	19.2	3	0.3	1
111	55	0	1	0	1	0	0	0	1442	0	1442	0	483	239	130	2.2	1
112	58	1	0	0	1	0	0	0	592	1	7038	0	150			1.4	1
113	46	1	0	0	0	1	0	0	2326	0	2326	0	305				0
114	51	1	0	0	0	0	1	0	438	1	828	1	91		3		1
115	48	1	0	1	0	0	1	0	1310	1	2642	1	2380	0	46	3.7	1
116	72	1	0	0	1	0	0	0	1811	1	4919	0	39	14.2		5.8	0
117	53	1	0	1	0	1	0	0	4466	0	4466	0	8100	23	63		0
118	63	1	0	0	0	0	1	0	523	1	523	1	20	57.2		1	0
119	51	1	0	0	0	0	1	0	185	1	566	1	2500	330		1429	1
120	63	1	0	0	0	1	0	0	617	1	1479	1	1640	3	26.6	1	1
121	52	1	0	0	0	0	0	1	479	1	479	1	12302	5	2.1		1
122	65	1	0	0	0	0	1	0	3847	0	3847	0	205		6.2	2.6	1
123	51	0	1	0	1	0	0	0	3362	0	3362	0	67		3.9		0
124	53	1	0	1	0	0	0	1	642	1	642	1	3658	9	84	3.1	1
125	48	1	0	0	0	0	1	0	324	1	534	1	8600				1
126	42	1	0	0	0	0	1	0	4755	0	4755	0	1340	27.129	47.8	1	1
127	50	1	0	0	0	0	1	0	825	1	1044	1	6730	91	9.5	1	1
128	50	1	0	0	0	0	1	0	4717	0	4717	0	527	7.4	16.1	1	1
129	72	1	0	0	0	1	0	0	1347	1	1739	1	16		5.6	2.3	1
130	48	1	0	0	0	0	1	0	2311	1	4270	1	2160	4.149		1.551	1
131	72	1	0	0	0	0	1	0	895	1	1080	1	190.3	43	6.1	2.7	1
132	41	1	0	0	0	1	0	0	4442	0	4442	0	1100	23	3.5	0.8	0
133	50	1	0	0	0	0	0	1	2552	0	2552	1	4460	17.7	307	1	1
134	59	1	0	0	0	0	1	0	1944	1	1944	1	2500		8.7	1.6	0
135	55	1	0	0	0	0	0	1	515	1	515	0	446.53	6.706	3	1	1
136	51	1	0	0	0	0	1	0	414	1	414	1	1780	7100	1820	4.7	1
137	42	1	0	0	0	0	1	0	1276	1	1276	1	3245	28	3.2	0.2	1
138	53	0	1	1	1	0	0	0	2470	0	2470	0	28	48	3	0.7	0
139	53	0	1	0	1	0	0	0	346	1	697	1	173	670	71.7	34	1
140	43	1	0	0	0	0	1	0	539	1	539	1	450	2		0.7	1
141	74	1	0	0	0	0	1	0	297	1	297	1	1300	194		0.8	1
142	49	0	1	1	1	0	0	0	2549	0	2549	0	280	38	42	8.3	0
143	44	0	1	1	0	1	0	0	4166	0	4166	0	256	13	3		1
144	55	0	1	1	1	0	0	0	127	1	720	1	2				1
145	71	1	0	0	0	0	1	0	107	1	107	1	103.6	157	16.6	0.7	1
146	48	1	0	0	0	0	0	1	820	1	1417	1	3340	9.3	6.9	0.7	1
147	55	1	0	0	0	0	1	0	327	1	452	1	1009	1	140	0.1	1
148	39	0	1	1	1	0	0	0	1747	0	1747	0	130	181	8.1		1
149	62	1	0	0	0	0	1	0	207	1	709	1	6140	30.7	590	1	1
150	63	1	0	0	0	0	0	1	165	1	165	1	2800	130	4.9	1.7	1
151	55	1	0	1	0	0	1	0	126	1	522	1	1039	59	3		1
152	47	1	0	1	0	1	0	0	795	1	2839	1	180		3		0
153	73	1	0	0	0	0	1	0	179	1	179	1	2325	6	3		1
154	47	1	0	0	1	0	0	0	3786	0	3786	0	2177	5.1	4.8	1.8	0
155	37	0	1	0	1	0	0	0	1481	1	3658	0	154.7	5	7.8	0.7	1
156	59	0	1	0	0	0	0	1	3674	0	3674	0	349.5	1532	43.6		1
157	37	0	1	1	0	1	0	0	160	1	811	1	157	550	3.4		1
158	53	1	0	0	0	0	1	0	138	1	895	1	529		5.4		1
159	53	0	1	1	1	0	0	0	3708	0	3708	0	46	24	3		0
160	46	0	1	0	0	1	0	0	3276	0	3276	0	290	10	19	0.7	1
161	47	1	0	0	0	0	1	0	537	1	1472	1	820	87	5.9	0.9	1
162	67	1	0	0	0	0	1	0	413	1	560	1	515	9.2	8.8	1.1	0
163	61	1	0	0	0	1	0	0	489	1	2243	1	1430	11	15.1	1.7	1
164	57	1	0	0	0	1	0	0	3156	0	3156	0	64.5	23	2	1.7	0
165	53	1	0	0	0	0	1	0	75	1	75	1	2252	83	114.9	0.7	1
166	79	0	1	0	1	0	0	0	1623	0	1623	0	155.7	10		0.9	0
167	60	1	0	1	1	0	0	0	1174	0	1174	0	896	28		1	0
168	48	0	1	1	0	0	1	0	120	1	203	1	133.5	1718	2.1		0
169	51	0	1	0	0	0	1	0	336	1	924	1	2478	8978	6.4		1
170	60	0	1	0	0	0	1	0	586	1	1158	1	398.5	7	2	0.6	0
171	29	0	1	0	1	0	0	0	3406	0	3406	0	173	5	2		0
172	64	1	0	0	0	0	1	0	961	1	1797	1	545		2.7	0.6	1
173	60	1	0	0	0	0	0	1	344	1	487	1	409	6.9	75.3	1	0
174	63	0	1	0	0	0	1	0	426	1	897	1	144.4	339.4	4.7		1
175	62	1	0	1	0	0	1	0	3987	0	3987	0	680	130	39	4.2	1
176	50	1	0	1	0	0	1	0	595	1	862	1	402	0	80	1	1
177	52	1	0	0	0	0	0	1	511	1	1572	1	2160	7.6	142.3		0
178	51	1	0	1	0	0	1	0	72	1	182	1	83.1	49.1	3		0
179	47	1	0	0	1	0	0	0	739	1	2373	1	466	69		1.7	0
180	47	0	1	1	0	1	0	0	3957	0	3957	0	44	47	4.6	0.5	0
181	52	1	0	0	0	0	1	0	173	1	592	1	2135	1.7	29.4		1
182	70	1	0	0	0	0	0	1	400	1	488	1	4840	10.4	25		0
183	58	1	0	0	0	0	0	1	547	1	547	1	830	11	27.4	3.3	0
184	55	1	0	0	0	0	0	1	2019	1	2963	1	8367	29	82.6	0.7	0
185	60	1	0	0	0	0	0	1	520	1	520	1	11940	78	1.5	1.3	0
186	56	0	1	1	1	0	0	0	2657	0	2657	0	11	6	34.9	0	0
187	54	1	0	1	0	0	1	0	3735	0	3735	0	86	21	19	2	0
188	57	1	0	1	0	0	1	0	3149	0	3149	0	1550	7	284		1
189	52	0	1	0	0	0	1	0	409	1	816	1	1912	165			0
190	57	1	0	1	0	0	1	0	187	1	542	1	1710	102	123		0
191	69	1	0	1	0	1	0	0	3697	0	3697	0	19	26	3	2.1	0
192	59	1	0	0	0	0	1	0	449	1	1392	1	5900		56.8		1
193	45	1	0	0	0	0	1	0	436	1	1090	1	5788	6			1
194	49	1	0	1	0	0	1	0	632	1	1668	1	1236	6			1
195	58	1	0	0	0	0	0	1	403	1	745	1	5614	62		2.5	1
196	76	1	0	0	0	0	1	0	1219	1	1758	0	365		3		1
197	57	1	0	0	0	0	0	1	1249	1	1249	1	4860	12	5.3	1.7	1
198	39	1	0	0	0	0	0	1	853	1	1332	1	387	22	21.9		1
199	45	1	0	0	0	0	1	0	597	1	2239	1	9330	20			1
200	46	0	1	1	0	1	0	0	3588	0	3588	0	580.3	171.1		1.5	1
201	52	1	0	0	0	0	1	0	2974	0	2974	0	3200	19000	235.5	69	1
202	46	1	0	1	1	0	0	0	794	1	2031	0	117	19	6.4	1.7	1
203	58	1	0	1	0	0	1	0	481	1	1380	1	942	1	3	0.5	1
204	63	1	0	0	0	0	1	0	1461	1	3476	1	1170	5	30	7.2	1
205	64	1	0	0	0	0	1	0	687	1	1297	1	4150	148	3		1
206	47	1	0	1	0	0	1	0	1196	1	2219	1	938	8	3.4	2.5	1
207	40	0	1	0	1	0	0	0	1273	0	1273	0	48	69		1.7	0
208	49	1	0	0	0	0	0	1	1186	1	1869	1	963	65	28	2.5	1
209	43	1	0	0	0	0	1	0	2007	1	3395	0	2130	10		34.1	0
210	48	0	1	0	1	0	0	0	3363	0	3363	0	3623	5590	8.1		1
211	70	1	0	0	0	0	1	0	460	1	1450	1	1440	6	6	0.5	1
212	60	1	0	0	0	0	1	0	505	1	2222	1	701	5			1
213	64	1	0	0	0	0	1	0	284	1	566	1	3210	763		3.2	0
214	44	0	1	1	1	0	0	0	2315	0	2315	0	283	334	11	0.8	0
215	60	0	1	1	1	0	0	0	3312	0	3312	0	1644	5665			0
216	51	1	0	1	1	0	0	0	49	0	49	0	356	60			1
217	49	1	0	0	0	0	1	0	3268	0	3268	0	272	9			0
218	59	1	0	1	0	0	0	1	1762	1	3247	0	3050	6		1.1	1
219	76	1	0	0	1	0	0	0	2638	0	2638	0	1774	54	437	59.9	0
220	61	1	0	0	0	0	1	0	699	1	1314	0	10700	361	93.5		1
221	66	1	0	0	0	0	1	0	820	1	2690	0	242	22	5.8	4.1	1
222	58	0	1	1	1	0	0	0	3205	0	3205	0	738	1123	12.9		1
223	59	1	0	0	0	0	0	1	650	1	650	1	7360	64.7	271.2		1
224	52	1	0	0	0	0	1	0	470	1	997	1	116	6		2.5	1
225	59	1	0	0	0	0	1	0	1109	1	3251	0	5060	98.5	31.6	1	1
226	47	1	0	0	0	0	1	0	348	1	633	1					1
227	52	1	0	0	0	0	1	0	551	1	1636	1	4340	81			1
228	30	1	0	0	0	0	0	1	554	1	1127	1	117.3	13.7	2.7	1	1
229	60	1	0	0	0	1	0	0	3063	0	3063	0	109	16		0.7	1
230	59	1	0	0	0	1	0	0	3088	0	3088	0	44	4.7	3	2.3	0
231	41	1	0	1	0	1	0	0	2407	0	2407	0	360	7	8.7		0
232	63	1	0	0	0	0	1	0	365	0	365	0	2200		12	27.8	1
233	52	1	0	0	0	0	1	0	311	1	1701	1	2318	13.6	3		1
234	55	1	0	1	0	0	1	0	763	1	3057	0	121.4	9.3	3	1.8	0
235	62	1	0	0	0	0	1	0	497	1	1304	1	249	73.4			1
236	49	1	0	0	0	0	0	1	1711	1	3497	0	420	22	2.5	0	0
237	54	1	0	0	0	0	1	0	196	1	196	1	535	10	3		0
238	61	1	0	0	0	0	1	0	1352	1	2945	0	122	6	27	0.8	1
239	52	1	0	1	0	0	1	0	645	1	2974	0	657	7	5	2.5	0
240	53	1	0	0	1	0	0	0	2930	0	2930	0	58	6	3	2.5	0
241	50	1	0	0	0	0	1	0	355	1	679	1	3578	10.4	820	0.7	1
242	69	1	0	0	0	0	1	0	487	1	2349	0	1430	10	10	2.5	1
243	53	0	1	0	0	0	1	0	238	1	459	1	1670	3	2.5	1.6	1
244	49	1	0	0	0	0	0	1	629	1	629	1	2640	3	58.4	1	1
245	49	0	1	1	1	0	0	0	2210	0	2210	0	34	37	3	2.5	0
246	48	1	0	1	1	0	0	0	1336	1	2885	0	20	27	4	3.6	0
247	66	1	0	1	0	1	0	0	404	1	2184	1	1050	13	3	2	0
248	70	1	0	0	0	0	1	0	88	1	88	1	1680				1
249	68	1	0	0	0	0	0	1	600	1	2025	1	2340	13	2	0.8	1
250	39	0	1	0	0	1	0	0	2161	0	2161	0	97	982			1
251	52	0	1	0	0	0	0	1	505	1	505	1	8.9	29.7	3	0.7	1
252	52	0	1	0	0	1	0	0	2624	0	2624	0	11249	26640	130	7.6	1
253	71	1	0	0	0	0	1	0	354	1	749	1	2350	3	16	1	1
254	66	0	1	1	1	0	0	0	3867	0	3867	0	39.2	36.8	2.5	1.5	0
255	54	1	0	1	0	0	1	0	2861	0	2861	0	274	4	83		1
256	41	1	0	1	0	0	1	0	987	1	1800	1	7		77		1
257	63	0	1	0	0	0	1	0	564	1	1262	1	572	6	11	3.1	1
258	66	1	0	1	0	0	1	0	2381	0	2381	0					0
259	52	1	0	1	0	0	1	0	2556	1	3439	0	1100				0
260	65	0	1	0	1	0	0	0	2620	0	2620	0	747	5.3	55.4	3	1
261	52	1	0	0	0	0	1	0	2752	0	2752	0	6650	20	3.6	1.2	1
262	52	1	0	0	1	0	0	0	2167	0	2167	0	44	22	3.4	0	1
263	60	0	1	1	1	0	0	0	2760	0	2760	0	17	33	3	2.5	1
264	69	1	0	0	0	1	0	0	2687	0	2687	0	155	5.2		1.3	0
265	56	1	0	0	0	0	1	0	378	1	777	1	850	1	17.3		1
266	89	1	0	0	1	0	0	0	544	1	1105	1	234.4	8.2	10.1		0
267	51	1	0	0	0	0	1	0	947	1	1706	1	117	139	5.3	1.1	1
268	79	1	0	0	0	0	1	0	689	1	689	1	1270	0.1		1.8	1
269	54	0	1	0	1	0	0	0	1986	0	1986	0	61.5	29.3	3		0
270	61	1	0	0	0	0	0	1	1904	1	2778	0	1970	10		0.9	1
271	59	0	1	1	0	1	0	0	345	1	645	1	377	114	51		0
272	64	1	0	0	0	0	1	0	2691	0	2691	0	71	7	3	0	1
273	54	1	0	0	0	0	1	0	545	1	2131	1	169	6	3.5	2.5	1
274	52	1	0	0	1	0	0	0	2701	0	2701	0	100	170	3.6	1.3	0
275	62	0	1	0	1	0	0	0	2682	0	2682	0	1767		13	7.7	0
276	55	0	1	1	1	0	0	0	5257	0	5257	0	51.9	22	2		0
277	46	0	1	1	0	1	0	0	3702	0	3702	0	473.6	10	665	1.3	1
278	65	0	1	1	1	0	0	0	2519	0	2519	0	132	3446	57	6.4	0
279	31	0	1	0	1	0	0	0	3109	0	3109	0	821	330	17		0
280	55	1	0	1	1	0	0	0	2210	1	2424	0	20	37	2	6.6	0
281	71	0	1	0	0	0	1	0	209	1	1094	1	161	19			1
282	80	1	0	0	0	0	1	0	350	0	350	1	367		44		0
283	53	1	0	1	1	0	0	0	300	1	430	1	111.4				1
284	35	1	0	0	1	0	0	0	4245	0	4245	0	1051	30	390		1
285	62	1	0	0	0	0	1	0	776	1	1266	1	1266		17.8		0
286	65	1	0	1	1	0	0	0	1963	0	1963	1					0
287	32	0	1	0	1	0	0	0	615	1	1266	1	62	80	4.9		0
288	45	0	1	1	1	0	0	0	4978	0	4978	0	434	81	8		0
289	59	0	1	0	1	0	0	0	3650	0	3650	0	891	1547			0
290	42	1	0	0	0	0	1	0	315	1	506	1	2380	8			1
291	44	1	0	1	0	0	1	0	904	1	1633	1	2080	90.1	8.6		0
292	77	1	0	0	0	0	1	0	498	1	1064	1	1724	20			1
293	54	0	1	1	1	0	0	0	3656	0	3656	0	1538	5	95	2.4	1
294	46	1	0	0	0	0	1	0	2553	0	2553	0	128				1
295	37	0	1	0	1	0	0	0	4543	0	4543	0	35	9.8		1.7	1
296	69	1	0	0	0	0	1	0	21	1	21	1	214	8.4			1
297	48	1	0	0	0	0	1	0	1722	1	1722	1	3280	36	16		1
298	84	1	0	0	0	0	1	0	161	1	793	1	4620		13		1
299	53	1	0	1	0	0	1	0	1013	1	4942	0	1520	43	3.8		0
300	61	1	0	1	1	0	0	0	3871	0	3871	0	11	18	3		0
301	28	0	1	0	1	0	0	0	2598	0	2598	0	82		467		0
302	65	0	1	1	1	0	0	0	3920	0	3920	0	8	14			0
303	45	1	0	0	0	0	0	1	2267	1	3843	1	4499	7		2.5	0
304	43	1	0	1	0	1	0	0	3368	0	3368	0	49	14		2.5	0
305	45	1	0	1	0	0	1	0	2807	1	2998	1	617	63	14		1
306	45	1	0	0	0	1	0	0	4892	0	4892	0	88	27	3		0
307	39	0	1	1	0	0	1	0	4632	0	4632	0	1160	8.3		0.7	1
308	65	0	1	1	0	0	1	0	4464	0	4464	0	300	11.3		1.6	0
309	72	1	0	0	0	0	1	0	338	1	338	1	4988	15	17	2.5	1
310	58	0	1	0	0	1	0	0	1231	0	1231	0	50	50	29		0
311	68	1	0	0	0	0	0	1	190	1	530	1	564	6		0.7	0
312	67	0	1	0	0	0	1	0	291	0	291	0	193			22.2	1
313	70	1	0	0	0	0	1	0	942	1	1343	1	679	14	5	2.2	1
314	51	1	0	0	0	0	1	0	401	1	401	1	2730	3	57		1
315	57	1	0	1	0	1	0	0	680	1	2802	1	86	19	3	1	1
316	62	1	0	0	0	0	0	1	389	0	389	0	3390	19		1.2	1
317	60	1	0	1	0	0	1	0	792	1	1262	1	44		6.8		1
318	65	1	0	0	0	0	1	0	2631	0	2631	0	2170	43	1500	3.5	1
319	54	0	1	1	1	0	0	0	5098	0	5098	0	513	1000	5.8		0
320	79	1	0	1	0	0	1	0	4927	0	4927	0	3432	13	640	0.5	0
321	57	1	0	0	0	1	0	0	3461	1	4796	0	101	5		1.8	0
322	75	1	0	1	0	0	1	0	268	1	3578	1	1330	11	130	2.7	0
323	84	1	0	0	0	0	1	0	939	1	939	1	4530	270			1
324	70	1	0	0	0	0	1	0	3606	0	3606	0	57	15	7		1
325	77	1	0	0	0	0	1	0	515	1	515	1	3870	9		1.5	0
326	74	1	0	0	0	0	1	0	554	1	554	0					0
327	58	1	0	0	0	0	1	0	186	1	375	1	45	33		4	1
328	52	1	0	1	1	0	0	0	4423	0	4423	0	10	31.3			0
329	57	1	0	0	0	1	0	0	1520	1	2808	1	739	17		7.2	1
330	51	1	0	0	0	0	1	0	595	1	1847	0	4690	6	28		1
331	54	0	1	0	1	0	0	0	3529	1	4061	0	529	2530	5.2	1	1
332	69	0	1	1	0	1	0	0	3465	0	3465	0	283.9	11.8	3	1	1
333	43	0	1	0	0	1	0	0	4643	0	4643	0	110.5	146.5	3	1.3	0
334	58	1	0	0	0	0	1	0	534	1	3490	1	1541	18.4	3	4.5	1
335	71	0	1	0	0	0	1	0	2112	0	2112	0					1
336	48	1	0	1	1	0	0	0	2949	0	2949	0	423	21		2.1	0
337	46	0	1	0	0	0	1	0	969	1	1025	0	967	103		2.1	1
338	59	1	0	0	0	0	1	0	573	1	573	1	1518	6		0.9	1
339	47	1	0	0	0	0	0	1	2012	1	2012	1	1363	10	8.6		1
340	50	1	0	1	0	0	1	0	354	1	793	1	8110				1
341	44	0	1	0	0	1	0	0	1167	1	2348	1	6280	26	76	1.3	1
342	44	1	0	0	0	0	1	0	554	1	3616	1	850	28	66		1
343	40	1	0	0	0	0	1	0	1278	1	1278	1	16000		14900	2.6	1
344	80	0	1	0	1	0	0	0	3851	0	3851	1	108.2	900	3	1.2	0
345	70	1	0	0	0	0	1	0	375	1	420	1	14310				1
346	55	1	0	0	0	0	0	1	2583	1	4519	0	851.1	4	50	1	1
347	58	1	0	0	1	0	0	0	1959	0	1959	0	21.3	8	3	2.4	0
348	81	1	0	0	1	0	0	0	1274	1	2739	1	20590	38	60	1.5	0
349	47	1	0	1	0	0	1	0	377	1	883	1	987.6	12			1
350	36	0	1	1	0	1	0	0	4384	0	4384	0	1077	452	13.6		1
351	50	1	0	0	0	0	1	0	259	1	679	1	17566	314	385.8		1
352	36	0	1	0	1	0	0	0	4107	0	4107	0	41.7	2	8.3		0
353	53	0	1	0	0	0	0	1	4969	0	4969	0	13187	189	647		1
354	34	1	0	0	0	0	1	0	786	1	4609	1	314.1	42	4.4		1
355	43	1	0	0	0	0	1	0	357	1	938	1	8064	6	63.7		1
356	66	1	0	0	0	1	0	0	3634	0	3634	0	244.4	11	57.6	11.7	1
357	74	0	1	0	1	0	0	0	4481	0	4481	0	54	20			0
358	52	1	0	0	0	0	1	0	141	1	141	1	4580	700	2.5	1.1	1
359	57	1	0	1	0	1	0	0	3683	0	3683	0	492	100			1
360	63	1	0	0	0	0	1	0	212	1	778	1	2370	63		3.7	1
361	57	1	0	0	0	0	1	0	156	1	3824	0	1336.6	96.9		0.6	1
362	61	1	0	0	0	0	1	0	919	1	919	1	6511.7				1
363	46	1	0	0	0	0	1	0	3636	0	3636	0	229.2	14.5	3	2	1
364	53	1	0	1	0	0	1	0	475	1	2092	1	761	4	3	0.5	0
365	38	1	0	0	0	0	1	0	582	1	734	1	928	23	5.1	0.5	1
366	40	1	0	0	0	0	0	1	392	1	654	1	2838	2	79	0.8	1
367	55	1	0	1	0	0	1	0	629	1	1875	1	691.8	11		1.2	1
368	57	1	0	1	0	0	0	1	416	1	4501	0	307.4	295		2.6	0
369	45	1	0	0	1	0	0	0	4496	0	4496	0	49	1	3	1.3	0
370	36	1	0	0	0	0	1	0	3488	1	4487	0	368.3	2.8	5.8	0.8	0
371	44	1	0	0	0	0	1	0	179	1	179	1	263	1		1.8	1
372	54	1	0	0	0	0	1	0	2627	0	2627	0	142	9.1		1.3	1
373	67	1	0	1	0	0	1	0	4536	0	4536	0	5549	9			1
374	47	1	0	1	0	0	1	0	4369	0	4369	0	2368	210	3	3.8	0
375	37	1	0	1	0	0	1	0	1721	0	1721	1	93.9	13	3	0.5	0
376	55	1	0	0	1	0	0	0	4461	0	4461	0	19.3	7		3.8	0
377	54	1	0	0	0	0	1	0	172	1	357	1	6495	174		12.5	1
378	50	1	0	0	1	0	0	0	106	1	3752	0	898.6	11			0
379	50	0	1	1	1	0	0	0	4365	0	4365	0	52.8	13.8	3		0
380	64	1	0	0	0	0	0	1	556	1	786	1	626.5	5	20	4	1
381	77	1	0	0	0	0	0	1	946	1	2084	1	3596	7		1.8	1
382	47	1	0	1	0	0	1	0	3750	0	3750	0	586.1	3.8		1	1
383	43	0	1	1	1	0	0	0	4178	0	4178	0	2512	0	370		0
384	58	0	1	1	1	0	0	0	2607	0	2607	0	180		36		1
385	66	0	1	1	1	0	0	0	3009	0	3009	0	42	19	140	26.2	0
386	68	1	0	0	0	0	1	0	158	1	239	1	2721	2	5		1
387	59	0	1	0	0	1	0	0	3371	0	3371	0	109.5	99.9	203.3		0
388	63	0	1	0	0	1	0	0	3671	1	3497	0	78.34	24.04	3.3	1.59	0
389	48	1	0	0	0	0	1	0	685	1	3429	0	1268	9.86	380	24	1
390	56	1	0	0	0	0	1	0	343	1	1208	1	320.6	0.6	44	2.29	1
391	54	1	0	1	1	0	0	0	3862	0	3862	0	29	39		1.4	0
392	68	1	0	1	0	0	1	0	3515	0	3515	0	77	8			1
393	71	1	0	0	0	0	1	0	809	1	913	0	487.6	63.9	13		0
394	64	1	0	0	0	0	0	1	448	0	448	0	329	4	620	0.5	1
395	52	1	0	0	1	0	0	0	3515	0	3515	0	9	5.6	3	1.4	0
396	46	0	1	1	1	0	0	0	1679	1	2804	1	37.6	16	2.5		0
397	65	1	0	0	1	0	0	0	1285	1	3254	0	59.9	12	2.9		0
398	49	0	1	1	1	0	0	0	3915	0	3915	0	171	300	17.2		1
399	45	0	1	1	1	0	0	0	4768	0	4768	0	9.1	17	2.07		0
400	58	0	1	1	1	0	0	0	3611	0	3611	0	47	227	2.1		1
401	65	1	0	0	0	0	1	0	480	1	1139	1	44		3.9		0
402	63	1	0	0	0	1	0	0	1995	0	1995	0	348	0.6	15	2.7	1
403	53	1	0	0	0	0	1	0	2633	1	2633	1	460	0			1
404	52	0	1	1	1	0	0	0	3661	0	3661	0	115	102	6.7	1.7	0
405	53	1	0	0	1	0	0	0	4996	0	4996	0	967	8238	370	5.5	0
406	62	0	1	0	1	0	0	0	4528	0	4528	0	24	215	3.9	2.7	0
407	73	1	0	0	0	0	1	0	630	1	1509	1	3247	52	3.8	0.6	1
408	54	1	0	0	1	0	0	0	2382	1	4922	0	392	45	3	1.6	0
409	63	0	1	1	1	0	0	0	3774	0	3774	0	466	138	9.8	1.8	0
410	55	0	1	0	1	0	0	0	4362	0	4362	0	53	88	5.2	0.7	0
411	75	1	0	0	0	0	0	1	189	1	292	1	2936	5	910	1.5	1
412	54	0	1	1	0	0	1	0	288	1	467	1	3150	53.5	28		1
413	42	1	0	1	0	0	1	0	1543	0	1543	0	330.9	69.2			1
414	48	1	0	0	0	0	1	0	1355	0	1355	0	758.7	19.1			1
415	53	1	0	1	0	0	1	0	1380	0	1380	0	1989	3			1
416	43	1	0	0	0	0	1	0	105	1	1389	0	751	0.1			1
417	59	1	0	1	0	0	1	0	1327	0	1327	0	102	7.2			1
418	48	0	1	1	0	0	1	0	1270	0	1270	0					0
419	58	1	0	0	1	0	0	0	253	1	434	0	283.4	3.92	80	0.517	1
420	74	1	0	0	0	0	1	0	479	1	860	1	267	7.3	57	1.3	1
421	62	0	1	0	1	0	0	0	231	1	4189	0					1
422	68	1	0	0	0	0	1	0	524	1	2969	1	1622	2		0.9	1
423	76	0	1	0	1	0	0	0	1097	1	1247	1					0
424	49	0	1	1	1	0	0	0	3310	0	3310	0	75	2940	15		0
425	56	0	1	1	1	0	0	0	2921	1	2921	1	76	30	3	2.6	0
426	66	1	0	1	0	1	0	0	1869	0	1869	0	822	2	5.1	1.6	1
427	47	1	0	0	0	0	1	0	364	1	579	1	1041	51		2.5	0
428	50	1	0	0	0	0	0	1	329	1	865	1	472	12	8.3	1.9	1
429	41	1	0	0	0	0	1	0	509	1	1228	1	1231.1	6	82		1
430	46	0	1	0	1	0	0	0	3133	0	3133	0	18.5	21	3		0
431	59	1	0	0	1	0	0	0	3823	0	3823	0	24.7	12			1
432	62	0	1	0	0	0	1	0	0	1	133	0	619.4	1793		8.1	1
433	69	1	0	0	0	0	1	0	398	1	2061	1	339.3	16	3	3.5	1
434	43	0	1	0	0	1	0	0	3090	0	3090	0	158.8	2		1.1	1
435	66	1	0	0	0	0	1	0	183	1	2151	1	1669	34.3		2.8	1
436	42	0	1	0	1	0	0	0	3932	0	3932	0					0
437	57	1	0	0	0	0	1	0	92	1	1047	1	462	3	5.2		1
438	55	0	1	1	0	0	1	0	1389	1	1741	1	3980	9440	240		1
439	46	0	1	1	1	0	0	0	2891	0	2891	0	450	141	8.5	0.4	1
440	48	1	0	1	1	0	0	0	3237	0	3237	0	39	15	3	2.7	0
441	55	0	1	1	1	0	0	0	3133	0	3133	0	70.3	24.9	21	3.6	1
442	92	1	0	0	1	0	0	0	682	1	1056	0	1830		4.9	4.3	0
443	63	1	0	0	0	0	1	0	679	1	2407	1	1232	9.6	91	0.3	1
444	54	1	0	0	0	0	1	0	596	0	596	1	83.1	3.2	104.9		1
445	53	0	1	0	1	0	0	0	3684	0	3684	0	421	3668	18.8	0.6	0
446	39	0	1	0	0	0	0	1	312	1	425	1	279	434	13		1
447	50	0	1	0	0	0	0	1	655	1	655	1	11	9			1
448	72	1	0	0	0	0	1	0	244	1	871	1	1508	1	26		1
449	60	0	1	1	1	0	0	0	3731	0	3731	0	18.3	105	1.9		0
450	63	1	0	0	0	0	1	0	1169	1	2894	1	415	15	3	0.8	1
451	56	0	1	1	1	0	0	0	3716	0	3716	0	113	431		3	0
452	34	1	0	0	0	0	1	0	795	1	1197	1	2810	23		1	1
453	74	1	0	0	0	0	1	0	183	1	223	1	487	25	3	3.1	1
454	48	1	0	0	0	1	0	0	401	1	911	1	12	12	4.9		1
455	54	1	0	1	1	0	0	0	815	1	2915	0	7490	164	6.4		0
456	61	1	0	0	0	0	1	0	519	1	2959	0	384	3.5		0.8	1
457	71	1	0	0	0	0	1	0	433	1	1021	1	97	4	2.7		1
458	67	1	0	0	0	0	1	0	193	1	485	1	676	18	3.9		1
459	52	1	0	1	0	1	0	0	562	1	2967	0					1
460	65	1	0	0	0	0	1	0	265	1	4173	0					0
461	46	1	0	0	0	0	0	1	586	1	1922	1	1219	47	251.4		1
462	59	0	1	1	0	1	0	0	3095	0	3095	1	2160	69.3	16	1.8	1
463	51	0	1	0	0	1	0	0	2010	1	4046	0	131.2	11	2.3		1
464	70	1	0	0	0	0	1	0	2032	0	2032	0	481				0
465	59	1	0	1	0	0	1	0	190	1	754	1	527	47	8.1		1
466	55	0	1	1	1	0	0	0	3076	0	3076	0	77.7	216	319.6	18	0
467	49	0	1	0	0	0	0	1	529	1	3853	0	2783	6.3			1
468	52	0	1	1	1	0	0	0	4310	0	4310	0	34.4	12	2.2		0
469	69	0	1	0	1	0	0	0	4281	0	4281	0	347	2069	62.8		0
470	49	0	1	1	1	0	0	0	3836	0	3836	0	24	32	3	0.7	0
471	70	1	0	0	0	0	1	0	624	1	2478	1	225	143	39	15.5	0
472	66	0	1	0	0	0	1	0	3682	0	3682	0	486	30	17	0.8	1
473	47	0	1	0	1	0	0	0	933	1	1810	1	29	2	3	4.5	0
474	39	1	0	0	0	0	1	0	667	1	913	1	3193		31		1
475	67	1	0	1	0	0	1	0	350	1	556	1	1720				1
476	54	0	1	0	0	0	1	0	2808	0	2808	0	427	9400	5.8	26.4	0
477	71	1	0	0	0	0	1	0	1991	1	3506	0	3759	0	5.7	1.5	0
478	64	1	0	0	0	1	0	0	1024	0	1024	0	137	8		4.9	1
479	44	0	1	1	1	0	0	0	2837	0	2837	0	29	34	3		1
480	54	0	1	1	1	0	0	0	4117	0	4117	0	16.5	28	3	1.5	0
481	61	1	0	1	0	1	0	0	1071	0	1071	1	599.8	5		2.7	1
482	67	1	0	0	0	0	1	0	484	1	484	1	1470	1		1.2	1
483	55	1	0	0	0	0	1	0	950	1	950	1	552	10	65	0.5	1
484	50	0	1	1	1	0	0	0	654	1	4074	0	184	6	3	0.7	0
485	47	1	0	0	0	0	1	0	2962	0	2962	0	1350	105	4.8		1
486	72	1	0	0	0	0	0	1	625	1	741	1	140.9		3	1.6	0
487	56	1	0	1	0	0	1	0	302	1	3865	0	99.4	24	38	4	1
488	56	0	1	1	1	0	0	0	3896	0	3896	0	75.4	259	3.6	1.1	0
489	62	0	1	1	1	0	0	0	3880	0	3880	0	85.4	37	3.1	1	1
490	46	0	1	1	0	1	0	0	3726	0	3726	0	614.1	414	16	1.9	0
491	66	1	0	0	0	0	0	1	232	1	1227	1	37100	51		6	1
492	44	0	1	1	1	0	0	0	3602	0	3602	0	23.8	16			1
493	45	1	0	1	0	0	1	0	1366	1	3565	0	5989	86		3	1
494	45	0	1	1	1	0	0	0	3570	0	3570	0	45.5	479			0
495	59	1	0	1	0	0	1	0	513	1	3619	0	1320	8	14	0.5	0
496	46	1	0	0	0	0	1	0	702	1	702	0	574	16			1
497	60	1	0	0	0	0	1	0	483	1	1339	1	11620	2	99		1
498	60	1	0	0	0	0	1	0	1212	1	2500	0	993	37	5.6	2.5	1
499	56	1	0	1	0	0	1	0	514	1	1603	0	3061	2		0.8	1
500	60	1	0	1	0	1	0	0	730	1	2200	1	72.5	12		1.3	1
501	48	1	0	1	1	0	0	0	3426	0	3426	0	133.9	20		1.9	1
502	47	1	0	1	0	0	1	0	125	1	707	1	977.2	26		1.6	0
503	60	1	0	1	0	0	0	1	250	1	527	1	302.8	24.1		1	1
504	54	1	0	1	0	1	0	0	1090	1	1090	1	65	1	1	4.7	0
505	53	0	1	1	0	1	0	0	3673	0	3673	0	3393.6	1932	23	5.8	0
506	42	0	1	0	0	0	1	0	1706	0	1706	0	851.4	184.1	649	2.8	0
507	42	1	0	0	0	0	0	1	433	1	433	1	7179	6		1	1
508	47	0	1	0	1	0	0	0	1962	0	1962	0	138	0			1
509	76	1	0	0	0	0	0	1	339	1	339	1	475.5				0
510	53	0	1	0	0	1	0	0	3573	0	3573	0	19.2	23.5		4.3	0
511	53	1	0	1	0	0	0	1	194	1	820	1	14332	23.9		3.1	1
512	61	1	0	0	0	0	0	1	2591	1	2591	1	132.8		9.6		1
513	63	0	1	0	0	0	0	1	3280	0	3280	0	6455	43953	1500		1
514	47	0	1	0	0	1	0	0	2961	0	2961	0	2320	416	210		0
515	19	0	1	0	1	0	0	0	2741	0	2741	0	47.6	2	4.3		0
516	47	1	0	0	0	0	1	0	245	1	245	1	4323	302		8.9	1
517	52	1	0	1	0	0	1	0	987	1	987	1	24431	8.3	2770		1
518	41	0	1	0	0	0	1	0	2559	0	2559	0	2265	11767			0
519	42	1	0	0	0	0	1	0	301	1	1135	1	1136	11	30		1
520	44	0	1	0	0	0	1	0	403	1	2460	0	3656	701			0
521	66	0	1	0	1	0	0	0	2442	0	2442	0	187	16.5			0
522	34	1	0	0	0	0	1	0	789	1	1755	1	813	13			1
523	54	0	1	0	0	1	0	0	3208	0	3208	0	1255	99.4			0
524	56	0	1	0	0	1	0	0	3440	0	3440	0	3386	87.9			1
525	79	1	0	0	0	0	0	1	555	1	1802	1	7.8	3.6			1
526	62	0	1	0	0	1	0	0	261	1	1845	1	58.3	574.8		7.8	1
527	72	1	0	0	0	0	1	0	214	1	1279	0	3285	4.6		0.5	1
528	53	1	0	0	0	0	1	0	991	1	991	1	1685	2.9			1
529	60	1	0	0	0	0	1	0	1618	0	1618	0	178	4.6			1
530	41	0	1	1	1	0	0	0	2352	0	2352	0	11	87			0
531	52	1	0	0	0	0	1	0	624	1	1967	0	597.1				1
532	35	1	0	0	0	0	1	0	523	1	2776	0	328				1
533	64	0	1	1	1	0	0	0	877	1	1976	0	41		148		0
534	56	1	0	0	0	1	0	0	2339	0	2339	0	12				1
535	42	0	1	0	1	0	0	0	1968	0	1968	0	23.8				0
536	49	1	0	0	0	0	1	0	841	1	3614	0	886				1
537	60	0	1	0	0	0	1	0	373	1	3521	0	2920				1
538	43	0	1	0	0	0	1	0	239	1	1366	0	3759				1
539	59	1	0	0	0	0	1	0	747	1	3508	0					1
540	42	0	1	1	0	0	1	0	3319	0	3319	0	554				0
541	64	1	0	0	1	0	0	0	621	1	3106	0	316				0
542	37	0	1	0	1	0	0	0	1954	0	1954	0	126	259			0
543	52	1	0	0	0	0	1	0	229	1	155	1	3835				1
544	56	0	1	0	1	0	0	0	611	1	2732	0	427				0
545	47	1	0	0	0	0	1	0	239	1	969	1	2020				1
546	68	1	0	0	0	0	1	0	387	1	387	1	1000	2			1
547	67	1	0	0	0	0	1	0	241	1	550	1	1790.3	4.3	5.1		1
548	48	1	0	0	0	1	0	0	3114	0	3114	0	42	14	4.6		0
549	59	0	1	0	0	0	1	0	548	1	548	1	470	6	400	0.8	1
550	65	1	0	0	0	0	1	0	1607	1	3419	0	154	5.1	1.4		0
551	31	0	1	0	1	0	0	0	384	1	614	1	53.2	1166.4		1.7	0
552	55	1	0	1	0	0	1	0	346	1	2584	0	4770	24.9	7.9	1.9	1
553	65	1	0	0	0	0	1	0	232	1	232	1	909		4.5	2.2	1
554	46	1	0	0	0	1	0	0	1116	1	1116	1	595	9.5			1
555	20	1	0	0	0	0	1	0	921	1	921	1	323				1
556	57	0	1	0	1	0	0	0	651	1	2329	0	1457	1808			0
557	38	0	1	0	1	0	0	0	3382	0	3382	0	34.7	76			0
558	41	0	1	0	1	0	0	0	3338	0	3338	0	14.9	6			0
559	65	1	0	1	0	0	1	0	457	1	801	1	137	8		4.9	1
560	71	1	0	1	0	0	1	0	3242	0	3242	0	564	12		1.3	1
561	74	0	1	1	1	0	0	0	3179	0	3179	0	11.3		3	2.1	0
562	73	1	0	1	1	0	0	0	3264	0	3264	0	331.6			2.5	0
563	48	1	0	0	0	0	0	1	732	1	732	1	7765	9	130	0.4	1
564	63	0	1	0	0	1	0	0	666	1	666	1	13	1	3	0.7	0
565	58	0	1	0	0	0	0	1	536	1	536	1	3988		8.9		1
566	65	0	1	0	0	0	1	0	1978	1	1978	0	81	5		1.8	1
567	51	1	0	0	1	0	0	0	1833	0	1833	0	511	503	19	1.2	0
568	61	0	1	0	0	0	0	1	404	1	404	1	1540			0.9	1
569	69	0	1	0	0	0	1	0	1595	1	1595	1	1925	2		0.2	1
570	57	1	0	0	0	0	0	1	321	1	321	1	3240	464		5.8	1
571	42	1	0	0	0	0	1	0	85	1	187	1	887	0	350		1
572	45	1	0	0	0	0	0	1	240	1	240	1	1463	12	190		1
573	57	1	0	0	0	0	1	0	2545	1	2979	0	822	6	70		1
574	58	0	1	1	0	1	0	0	3443	0	3443	0	631	2	51		0
575	51	0	1	1	0	0	1	0	369	1	1107	0	176	7	13	0.6	0
576	54	0	1	1	0	1	0	0	1114	0	1114	0	925	2765			1
577	50	1	0	0	0	0	1	0	3074	1	3087	0	1526	4.1	12	0.8	1
578	43	0	1	1	1	0	0	0	3055	0	3055	0	9.8		3.9	1	0
579	37	0	1	0	0	0	1	0	3192	0	3192	0	1148	963	10	0.8	0
580	48	1	0	0	0	0	0	1	1005	1	1511	1	184	3	16	0.6	0
581	48	1	0	0	0	0	0	1	1603	1	1603	1	8180	28	61	1.3	1
582	34	0	1	1	0	0	1	0	1293	0	1293	0	231	973		5.8	0
583	76	1	0	0	0	0	1	0	922	1	1029	1	1061	27			0
584	55	1	0	1	0	0	1	0	840	1	1211	0	85	19		2.5	0
585	55	0	1	1	1	0	0	0	3121	0	3121	0	366.7		1.3	2.4	0
586	43	0	1	1	1	0	0	0	2270	0	2270	0	39.4	2		3.1	0
587	66	0	1	0	0	0	1	0	846	1	846	1	2087	11.4	11.9	6.2	1
588	52	1	0	0	0	0	1	0	2184	0	2184	0	365	9.7	6.4	1.4	1
589	70	1	0	0	0	0	1	0	419	1	1287	1	3020	10	13	1.2	1
590	55	1	0	0	0	0	1	0	291	1	291	1	3899	22	15		1
591	54	0	1	0	0	1	0	0	1982	0	1982	0	13.6	31.1	4.6		0
592	55	0	1	0	1	0	0	0	367	1	529	1	1545	46	3	3.5	1
593	44	0	1	0	1	0	0	0	1952	0	1952	0	2660	279.9		0.8	0
594	64	0	1	1	1	0	0	0	1899	0	1899	0	128	0.1		1.3	0
595	69	1	0	0	0	0	1	0	555	1	1653	1	1190		220		1
596	59	1	0	0	0	0	1	0	1966	0	1966	0	523	3	3	0.3	0
597	58	0	1	1	0	1	0	0	1879	0	1879	0	307	6489		19.5	0
598	48	1	0	0	0	0	1	0	138	1	138	1	498	1214.1	24.6		1
599	62	1	0	0	0	0	1	0	761	1	2100	0	555	3		1.1	0
600	63	0	1	0	0	0	1	0	312	1	739	1	526.8	39	3	0.4	0
601	38	1	0	0	1	0	0	0	3004	0	3004	0	802	51	3	1.3	1
602	48	0	1	0	1	0	0	0	2890	0	2890	0	44.5	216	34	3.4	0
603	54	0	1	1	1	0	0	0	2983	0	2983	0	26.7	14	9.7	1.5	0
604	45	0	1	0	0	0	0	1	372	1	372	1	1832	3954	82	8.2	1
605	35	1	0	1	0	0	1	0	2714	0	2714	0	52.5	11		0.4	1
606	58	1	0	1	0	1	0	0	2670	0	2670	0	1337	760	7.7	1.4	1
607	47	1	0	0	0	0	1	0	2062	1	2062	1	7033		97		1
608	56	1	0	0	1	0	0	0	2142	0	2142	0	30.3	7.52	3	1.04	0
609	48	0	1	0	0	1	0	0	1961	0	1961	0	45.4	64.8	3	1	0
610	41	1	0	0	0	0	1	0	2454	0	2454	0	1563	46.9	4	0.92	1
611	69	1	0	0	0	0	1	0	1181	1	1181	1	359	4.84	3	1.34	0
612	48	1	0	0	1	0	0	0	2880	0	2880	0	1907	17	12	1.12	0
613	62	1	0	0	0	0	1	0	1399	1	1399	1	1999	155	58	4.55	0
614	69	0	1	0	1	0	0	0	2302	0	2302	0	64	23.23	3	4.73	1
615	46	1	0	0	0	0	1	0	508	1	2262	1	1690	133	10.4		1
616	75	1	0	0	0	0	1	0	343	1	1142	0	4838	9	11.8	1.9	0
617	51	1	0	0	0	0	1	0	153	1	581	1	95.7	27	1.6		1
618	60	1	0	1	0	0	1	0	2973	0	2973	0	19.2	9	1.2	4	0
619	82	0	1	0	1	0	0	0	2983	0	2983	0	168.9	44	3		0
620	64	1	0	0	0	0	1	0	1505	1	1505	1	33193	4	22.1	0.8	1
621	48	1	0	0	0	0	1	0	334	1	1270	1	225	26	71.2	1.8	1
622	54	1	0	0	0	0	1	0	859	1	2314	1	2084	2	30.6		1
623	55	1	0	0	0	0	1	0	742	1	1601	0	320.8	5	217.6	0.4	0
624	44	1	0	0	0	0	1	0	421	1	421	1	1310		42.1		1
625	43	0	1	0	0	1	0	0	2862	0	2862	0	3191	448	257.2		0
626	67	1	0	0	1	0	0	0	981	1	1343	0	214	1628	0.5		1
627	69	1	0	0	0	0	1	0	175	1	335	0	978.8	11	9.6		1
628	55	1	0	0	0	0	0	1	512	1	1046	0	2440	4		0.8	1
629	41	0	1	1	1	0	0	0	1875	0	1875	0	615.4	3930	1.4		0
630	66	0	1	0	0	0	1	0	2589	0	2589	0	52.7	48.2	1.6	2.2	0
631	67	0	1	1	1	0	0	0	2708	0	2708	0	31.8	33	4.5	0.9	0
632	61	1	0	0	0	0	1	0	217	1	565	1	326.1	29	31.4	5	1
633	55	0	1	0	0	0	1	0	446	1	2036	0	3059	1	98	1.8	0
634	80	1	0	0	0	0	1	0	960	1	960	1	1850	0.1	4.5	3.4	1
635	76	1	0	0	0	0	1	0	577	1	577	1	1644	0.8		3.4	1
636	44	0	1	1	1	0	0	0	1870	0	1870	0	29.8	327			0
637	61	1	0	0	0	0	1	0	597	1	1399	1	992.2	8.8		1.2	1
638	48	0	1	0	0	0	1	0	227	1	1021	1	3573.7	17		0.8	1
639	56	1	0	0	0	1	0	0	2604	0	2604	0	5973.7	8.7		3.7	0
640	50	1	0	0	0	0	1	0	280	1	980	1	426.7	2.7	1.2	1	1
641	66	1	0	1	0	0	0	1	238	1	2750	0	923.4	9		2.4	1
642	46	1	0	0	0	0	1	0	1365	1	2560	0	136	20	3	0.67	0
643	61	1	0	1	0	0	1	0	2761	0	2761	0	828				0
644	48	0	1	1	0	1	0	0	1872	0	1872	0	48.9	56.1			0
645	72	1	0	0	0	0	1	0	769	1	1043	1	1347.2	28.3			1
646	63	1	0	0	0	0	1	0	869	1	869	1	1385				1
647	48	1	0	1	0	1	0	0	1988	0	1988	0	87.3				0
648	42	0	1	0	0	1	0	0	670	1	670	1	566.6	103.3			0
649	57	1	0	1	0	0	1	0	2684	0	2684	0	306.1				0
650	70	1	0	0	0	0	0	1	392	1	2219	1	1151.7				0
651	42	1	0	0	0	0	1	0	597	1	1431	1	981.4	6.1	74.4	1.1	1
652	50	1	0	0	0	0	0	1	518	1	518	1	10930	5.5		1.7	1
653	53	1	0	0	0	0	1	0	44	0	44	1	136.4	231.5			1
654	60	1	0	0	0	0	1	0	456	1	456	1	11980	12.3			1
655	74	1	0	0	0	0	1	0	700	1	700	1	401	4.5		1.2	1
656	49	0	1	1	0	1	0	0	2142	0	2142	0	32.7	70.7	4.2	0.8	0
657	39	0	1	1	0	0	1	0	1856	0	1856	0	1459.5	382.5		0.5	0
658	58	1	0	0	0	0	1	0	753	1	753	1	1240	9.3		1.4	1
659	66	0	1	0	1	0	0	0	22	0	22	1	314	9450			0
660	63	1	0	0	0	0	1	0	450	1	2402	0	672.6	69.2			1
661	34	1	0	0	1	0	0	0	1330	0	1330	0	14.2	71.7			0
662	75	1	0	0	1	0	0	0	407	1	818	1	246.8	8	4	1.6	1
663	58	1	0	0	0	1	0	0	1284	1	1688	0	135.5	0.2			0
664	69	1	0	0	0	0	1	0	1469	1	1693	0	1781	6.5		0.9	1
665	40	0	1	1	1	0	0	0	2277	1	2676	0	561	176	28	10.8	0
666	52	0	1	1	1	0	0	0	1604	0	1604	0	6	6	4.5	0.7	1
667	44	0	1	0	0	1	0	0	260	1	260	1	140.6	87.5			1
668	49	1	0	0	1	0	0	0	1321	0	1321	0	175.9	47.7			0
669	52	1	0	0	0	0	1	0	484	1	885	1	890.5	0.1			1
670	65	1	0	1	1	0	0	0	286	1	2009	0	144.9	4.3	0.8	0.9	0
671	77	1	0	1	0	0	1	0	741	1	1645	1	29.6	13	3		1
672	68	1	0	1	0	0	1	0	2424	0	2424	0	223.9	25	11	2.8	1
673	71	1	0	0	0	1	0	0	2374	1	2406	0	62.6	6	6.2	30.6	0
674	42	1	0	1	0	0	1	0	180	0	180	1	139.9	2	14	1.8	1
675	46	0	1	0	1	0	0	0	224	1	2332	0	126.7	94	5.9		0
676	48	0	1	0	1	0	0	0	1492	0	1492	0	34	170		0.9	1
677	59	0	1	0	1	0	0	0	2403	0	2403	0	8775	492	1022		0
678	43	0	1	1	0	0	1	0	2377	0	2377	0	259.6	1234.4	10.4		1
679	64	1	0	0	0	0	1	0	497	1	1090	1	1401	13	51.6		1
680	78	1	0	0	1	0	0	0	1073	1	1574	1	698	3.2	1.7	0.9	1
681	48	0	1	1	1	0	0	0	2260	0	2260	0	1518	2557		2.3	0
682	84	0	1	0	1	0	0	0	463	0	463	0	676.1	46.6		5.2	0
683	47	0	1	0	1	0	0	0	1425	0	1425	0	729.2	0.1		0.8	0
684	46	1	0	1	0	0	1	0	1436	0	1436	0	1102.6	0.1		2.8	1
685	62	1	0	0	0	0	1	0	426	1	426	1	868	13.1		3	1
686	80	0	1	0	0	0	0	1	178	1	178	1	44.2	271.1			0
687	62	1	0	0	0	0	1	0	555	1	555	1	916	54.4		0.5	1
688	72	0	1	0	1	0	0	0	695	0	695	0	101.1	0.1		2.2	0
689	73	0	1	0	1	0	0	0	1283	0	1283	0	300	6.7		1.6	0
690	86	1	0	0	1	0	0	0	451	0	451	0	15.4	3482		84.2	0
691	56	1	0	0	0	0	1	0	230	1	230	1	57.1	6.4	4.6	1.2	1
692	70	1	0	1	0	0	1	0	2713	0	2713	0	2700	99	8.5	3.1	0
693	68	1	0	1	1	0	0	0	2706	0	2706	0	15	9	3.8	1.3	1
694	49	0	1	0	0	0	1	0	1597	0	1597	0	162	1575	4.1	85	0
695	66	1	0	0	0	0	1	0	378	1	1205	0	145.1	7.71	30	5.77	0
696	57	0	1	0	1	0	0	0	539	0	539	0	1361.1	16581.6		7.6	1
697	36	0	1	0	1	0	0	0	1437	0	1437	0	2225.5	61331.2		4.3	1
698	62	0	1	0	1	0	0	0	2110	0	2110	0	57.2	408.8	3		0
699	55	1	0	0	0	0	1	0	2232	0	2232	0	368	20	8.6	10.6	1
700	50	1	0	0	0	0	1	0	2353	0	2353	0	625	3	122.4		1
701	54	1	0	0	0	0	1	0	384	1	1003	1	5541	14	53	1.3	1
702	44	0	1	1	1	0	0	0	2000	0	2000	0	49.3	89.8	3.4		0
703	42	0	1	0	0	0	0	1	770	1	1436	0	6262.5	6.2	6.1	1.2	0
704	39	1	0	0	1	0	0	0	1398	0	1398	0	459	30		0.7	0
705	56	1	0	0	0	0	1	0	516	1	1588	0	748.4	3		0.5	0
706	45	0	1	1	1	0	0	0	2241	0	2241	0	2021.8	4	65	7.4	0
707	64	1	0	0	0	0	1	0	1910	0	1910	0	1571.6	3		0.9	0
708	61	1	0	0	0	0	1	0	336	1	1093	1	945.7	3	5.9	1	1
709	77	1	0	0	0	0	1	0	355	1	727	1	141.7	22		2.4	1
710	47	1	0	1	1	0	0	0	1385	0	1385	0	125.9	2	3		1
711	53	1	0	1	0	0	1	0	1897	1	2074	0	2875.2	3	13	1.8	1
712	71	1	0	0	0	0	1	0	220	1	585	1	3417.8	10	6.2	1.2	1
713	70	1	0	0	0	0	1	0	351	1	890	1	744.5	5	3.1	4	1
714	37	1	0	1	1	0	0	0	1260	0	1260	0	32.9	7.8		26	0
715	64	0	1	0	0	0	1	0	366	1	1291	0	601	8	239	0.5	1
716	66	0	1	1	1	0	0	0	2170	0	2170	0	1366				0
717	62	1	0	0	0	0	1	0	152	1	551	1	8258	10.2	89.7	0.9	1
718	64	1	0	0	0	0	1	0	84	1	326	1	328.1	5.39		3.92	1
719	59	1	0	0	0	1	0	0	1394	0	1394	0	15.3	119.41	3	4.57	1
720	77	0	1	0	0	0	1	0	337	1	814	1	470.9	65.47	22	21.98	1
721	38	1	0	1	1	0	0	0	1971	0	1971	0	155.9	128.4			1
722	75	0	1	0	1	0	0	0	576	1	1975	1	349	861	80.5	18.1	0
723	44	0	1	1	1	0	0	0	273	1	964	1	14.9	2869	3		1
724	76	1	0	0	0	0	1	0	407	1	894	0	4392	17.8	1600	1.6	1
725	66	1	0	1	1	0	0	0	1998	0	1998	0	15	6	3	1	0
726	81	1	0	0	0	0	0	1	348	1	551	1	6143	2		12.3	1
727	58	1	0	0	0	0	1	0	387	1	676	0	1517	16.9	3.4	0.8	1
728	53	1	0	0	0	0	1	0	164	1	778	0	705	3.6	4.9	1.4	1
729	70	1	0	0	0	0	1	0	259	1	547	1	5695				1
730	44	1	0	0	0	0	1	0	610	1	1425	1	1869	76		2.9	1
731	63	0	1	0	1	0	0	0	352	1	1169	0	43.5	22.2	3		0
732	70	0	1	0	0	0	1	0	443	1	957	1	193.6	6		97.4	1
733	53	0	1	0	0	0	0	1	126	1	321	1	58.3	352	7.9		0
734	36	1	0	0	0	0	1	0	538	1	1539	1	1620	349	12.6	0.7	1
735	45	0	1	0	1	0	0	0	1538	0	1538	0	15.4	14.5		1.4	0
736	45	0	1	1	1	0	0	0	2343	0	2343	0	52.9	76.4		3.1	0
737	76	1	0	0	0	0	1	0	433	1	693	0	1450	22.7		2	0
738	69	1	0	0	0	0	1	0	207	1	628	1	2476				1
739	63	0	1	1	0	0	1	0	675	1	1698	1	18285	1482		44	1
740	61	0	1	1	0	0	0	1	322	1	1630	1	34633	8.9		1.1	1
741	66	1	0	0	0	0	1	0	1974	0	1974	0	402.1	15.1		0.9	1
742	68	1	0	0	0	0	0	1	275	1	975	1	2228	41.4		1.1	1
743	46	0	1	0	0	0	1	0	592	1	592	1	522	8.2		2.9	0
744	61	0	1	0	0	0	0	1	1379	0	1379	0	266	34.2		1.7	1
745	65	1	0	0	0	0	1	0	1073	0	1073	0	2563	4		0.7	0
746	57	0	1	0	1	0	0	0	1026	0	1026	0	1473	4514	23		0
747	44	0	1	0	0	1	0	0	1747	0	1747	0	65.9	33.7		0.7	0
748	73	0	1	0	1	0	0	0	1995	0	1995	0	32	2	7.9	11.3	0
749	70	0	1	1	1	0	0	0	1120	0	1120	0	380	1226	15	5.3	1
750	59	0	1	1	0	1	0	0	1048	0	1048	0	2183	2	29.9	41.8	0
751	50	1	0	0	0	0	1	0	360	1	360	1	73.2	6		1.1	1
752	33	0	1	0	0	1	0	0	492	1	1429	0	5841.1	149		3.8	0
753	39	1	0	1	0	0	1	0	206	1	440	1	4552.6	388	5.2	0.6	0
754	41	0	1	0	1	0	0	0	1769	0	1769	0	170.5	28		0.5	0
755	43	0	1	1	1	0	0	0	1696	0	1696	0	542.9	686		6.1	0
756	80	0	1	0	0	0	1	0	838	1	964	0	486.4	178.2	2.8		1
757	74	0	1	0	1	0	0	0	351	0	351	0	24.2	33.12	3.8	1.71	0
758	67	1	0	0	0	0	1	0	189	1	354	0	2341	3.43	20	0.5	0
759	68	1	0	0	0	0	1	0	983	1	983	1	543.7	31.96	3.3	3.66	1
760	75	1	0	0	1	0	0	0	1711	0	1711	0	350.7	80.66	1.3	1.22	0
761	63	1	0	0	0	0	0	1	1088	1	1886	0	84.9	2	3.8	2.79	0
762	62	1	0	0	0	0	0	1	1017	1	1017	1	15062	11.9			1
763	77	1	0	0	0	0	1	0	412	1	1983	0	1956		21.9		1
764	61	0	1	1	1	0	0	0	517	1	517	0	337.9	1	7.3		1
765	71	1	0	0	0	0	1	0	443	1	957	1	193.6	6		97.4	1
766	63	0	1	0	1	0	0	0	1756	0	1756	0	750.9	1886	25.2	13.7	0
767	35	0	1	0	0	0	1	0	91	1	227	1	271	2224	148	19.9	0
768	43	1	0	1	0	0	1	0	1868	0	1868	0	120.9	13	30	0.6	1
769	55	1	0	0	0	0	1	0	302	1	721	1	2917	3.3	6.5	0.5	1
770	64	0	1	0	0	0	1	0	657	1	2305	0	7851	10840	154.1	54.3	1
771	54	1	0	0	0	0	0	1	299	1	804	1	844	15	5.3	2.5	1
772	77	0	1	0	1	0	0	0	1289	0	1289	0	55	14	3.6	1.9	0
773	44	1	0	0	0	0	1	0	350	1	350	1	588.3	12.6		0.7	1
774	72	0	1	1	0	0	1	0	411	1	941	1	3470	1	3.8	24.8	0
775	43	0	1	0	1	0	0	0	1890	0	1890	0	50.6	96.5	4.7		0
776	55	0	1	0	0	1	0	0	201	1	452	1	309.7	6336.3		4.51	0
777	50	0	1	0	0	1	0	0	1221	0	1221	0	1250	1	11.9	2.4	0
778	42	0	1	1	1	0	0	0	990	0	990	0	12.1	28.1	7.3	1.2	0
779	52	0	1	0	1	0	0	0	1562	0	1562	0	12	19	1.1	1.1	0
780	63	0	1	0	0	1	0	0	1546	0	1546	0	122	77	5.7	1.1	0
781	49	0	1	1	1	0	0	0	1451	0	1451	0	956	2756		4.2	0
782	64	0	1	0	1	0	0	0	1559	0	1559	0	154.5	1135.8		3.2	0
783	49	0	1	0	1	0	0	0	864	0	864	0	510.6	2139		3.1	0
784	72	1	0	0	0	0	1	0	518	1	1170	1	2010	9.9	65.2	0.8	1
785	79	1	0	0	0	0	1	0	583	1	583	1	235	7	30	1.2	1
786	72	1	0	0	0	0	1	0	361	1	690	1	1223	5	75	1.4	1
787	62	0	1	1	1	0	0	0	2105	0	2105	0	37.2	72.4	2.2	1.7	0
788	68	0	1	0	1	0	0	0	1422	0	1422	0	140.4	167.5		0.9	0
789	61	1	0	0	0	0	1	0	668	1	1499	0	1584	57.8		43	1
790	52	1	0	0	0	0	1	0	884	1	1427	0	78.2	13.2	3	7	1
791	68	1	0	0	0	0	1	0	415	1	426	0	373	1.9		0.8	0
792	64	1	0	0	0	0	0	1	610	0	610	0	8057		142		0
793	48	1	0	0	0	0	0	1	500	1	1615	0	10569	8.9		0.5	1
794	72	0	1	0	0	1	0	0	272	1	617	1	774.1	44.9		12.5	1
795	51	0	1	1	1	0	0	0	631	0	631	0	60.8	78.6	1.3	1.9	0
796	62	1	0	0	0	0	1	0	559	1	559	0	7796	171		0.7	1
797	69	0	1	1	1	0	0	0	578	0	578	0	77	7.3		1.3	0
798	54	0	1	0	1	0	0	0	1589	0	1589	0	19.5	20.4		3	0
799	74	0	1	0	0	0	1	0	552	0	552	0	700.9	13.5		0.6	0
800	51	0	1	0	0	0	1	0	526	0	526	0	478	461		0.8	0
801	74	0	1	0	0	1	0	0	1576	0	1576	0	1418	460		2.2	0
802	77	0	1	0	0	0	1	0	640	1	708	0	784.9	11.4		3.3	1
803	77	1	0	0	0	0	1	0	880	0	880	1	276.9	8	4.6	3.1	1
804	57	1	0	1	0	0	1	0	729	1	729	0	346.3	44.1		2.7	1
805	44	0	1	0	1	0	0	0	697	0	697	0	2383	4.6	1	21.4	0
806	52	0	1	0	1	0	0	0	1458	0	1458	0	1840	39.7		4.2	0
807	53	0	1	0	1	0	0	0	391	0	391	0	32.1	53.1		3.1	0
808	59	1	0	0	0	0	0	1	599	0	599	0	2524.2	6.2	384	17.2	0
809	76	1	0	0	0	0	1	0	68	1	68	1	408.3			6.9	1
810	63	1	0	0	1	0	0	0	1261	0	1261	0	241.5	4589	2.9	0.7	0
811	78	1	0	0	0	0	1	0	493	1	692	1	6011				1
812	66	1	0	1	1	0	0	0	1281	0	1281	0	170.4	3.3		0.6	1
813	44	1	0	0	0	0	1	0	1823	0	1823	0	687.7	5.4	45.8	0.7	1
814	73	1	0	0	1	0	0	0	442	1	480	0	54.1	257	17.4		0
815	61	1	0	1	1	0	0	0	553	0	553	0	63.9	39.9			1
816	61	1	0	0	0	0	1	0	437	1	1003	1	5679	2		1.6	1
817	68	1	0	0	0	0	0	1	513	1	539	1	1045			0.2	1
818	66	0	1	0	1	0	0	0	1558	0	1558	0	44.3	130	1.9	2.4	0
819	56	1	0	1	0	0	1	0	1495	0	1495	0	126.5				1
820	48	1	0	1	1	0	0	0	1495	0	1495	0	125.8	35	2.2		0
821	69	0	1	0	1	0	0	0	1477	0	1477	0	1223.1	607		9.8	0
822	57	1	0	0	1	0	0	0	1525	0	1525	0	816.2	19	1580	4.2	1
823	44	0	1	0	1	0	0	0	1467	0	1467	0					0
824	62	1	0	0	0	1	0	0	1489	0	1489	0	59.2	22	11.8	0.9	0
825	46	0	1	0	1	0	0	0	1371	0	1371	0	81.5	393	1.4	1.5	0
826	52	1	0	0	0	0	1	0	573	1	931	1	75.5	8	1.7	0.7	1
827	72	1	0	0	0	0	1	0	629	1	1412	0	307.5	25		1.7	1
828	45	1	0	0	0	0	1	0	300	1	300	1	15.7	36	1	0.6	0
829	63	0	1	1	1	0	0	0	1836	0	1836	0	453.3	4		0.7	1
830	62	1	0	1	0	0	1	0	1775	0	1775	0	8181	6.1	498.8	0.6	1
831	71	0	1	1	1	0	0	0	1659	0	1659	0	42.7	129	4	2.6	0
832	64	1	0	0	0	0	1	0	552	1	615	0	1323	20	5.6	1.7	1
833	36	0	1	0	0	0	1	0	1434	0	1434	0	535.6	34	852.9	2.6	0
834	59	0	1	1	1	0	0	0	1486	0	1486	0	483.1	4770	2.5	1.2	0
835	77	1	0	0	0	0	1	0	839	1	1644	0	795.8	11.1		2.5	1
836	38	0	1	0	1	0	0	0	1453	0	1453	0	126.8	24	3.6	2	0
837	53	0	1	1	1	0	0	0	1513	0	1513	0	12.8	32	1.4		1
838	55	0	1	1	1	0	0	0	1435	0	1435	0	36.1	35	24.1		0
839	38	1	0	0	0	1	0	0	515	1	1539	1	1620	349	12.6	0.7	1
840	53	0	1	1	1	0	0	0	1518	0	1518	0	38.5	1	20.2	1.4	0
841	52	0	1	0	1	0	0	0	1274	0	1274	0	48.7	13	3.9		0
842	67	0	1	0	1	0	0	0	1456	0	1456	0	319.6	3182	2.1		0
843	47	1	0	1	0	0	1	0	463	1	511	0	2569	82.2		27.6	1
844	66	1	0	0	1	0	0	0	1235	0	1235	0	146	37.2		9.3	0
845	75	1	0	0	0	0	1	0	128	1	356	1	686.4	72	7.9		1
846	46	0	1	0	1	0	0	0	513	0	513	0	87.1	75.4	2		0
847	54	0	1	0	0	1	0	0	503	0	503	0					0
848	73	1	0	0	0	0	1	0	312	1	692	0	1590	12	791		1
849	57	0	1	1	1	0	0	0	1031	0	1031	0	129.3	1570	2.1		0
850	50	0	1	1	1	0	0	0	26	1	1019	0	56.7	21.9		4	0
851	70	1	0	0	1	0	0	0	334	1	404	1	88	12		2.4	0
852	54	1	0	0	0	0	1	0	361	1	525	0	2281			5.8	1
853	59	0	1	1	0	1	0	0	1228	0	1228	0	868	25742	329	145	0
854	49	1	0	0	0	0	1	0	583	0	583	0					0
855	52	1	0	1	0	0	1	0	1329	0	1329	0	828	2	188		1
856	74	1	0	0	0	0	0	1	344	1	614	0	7923.3	2	425	2.12	1
857	61	0	1	1	1	0	0	0	732	1	1410	0	22.5	8.76	1.2	0.86	0
858	59	1	0	0	0	0	0	1	432	0	432	0	4580	3300			0
859	47	1	0	0	0	0	1	0	418	0	418	0	55.3	10		0.7	1
860	36	1	0	0	1	0	0	0	492	1	699	0	8.6	11.7	6.1	0.5	0
861	74	1	0	0	1	0	0	0	452	0	452	0	57.1	71.6	1		0
862	47	1	0	0	0	0	1	0	436	1	743	0	6790	1	17.6	1	1
863	60	0	1	1	1	0	0	0	581	0	581	0	2272	2983	57.1	136	0
864	52	0	1	0	0	0	1	0	205	1	565	0	2164	7	5220	3.9	1
865	54	1	0	0	0	0	0	1	908	1	908	0	995.6	2		0.5	1
866	64	1	0	1	1	0	0	0	1287	0	1287	0	360.5	80		1	0
867	65	0	1	1	1	0	0	0	1281	0	1281	0	153.2	2	31.9	2.4	1
868	60	1	0	1	0	0	1	0	434	1	1243	0	2323.2	551	7.8	1.9	1
869	68	1	0	1	0	0	1	0	1203	0	1203	0	260.6	21		1.9	0
870	59	0	1	0	1	0	0	0	1118	0	1118	0	25.2	14	1.9		0
871	50	1	0	1	0	0	1	0	394	1	1165	0	4311.6	3	18.9	0.4	1
872	60	0	1	1	1	0	0	0	715	0	715	0	285	81	6.6	2.9	0
873	42	0	1	0	0	0	1	0	340	1	410	0	1109	7	12.7	1.2	1
874	63	1	0	0	0	0	1	0	219	1	219	0	3125	2.8		0.2	1
875	37	1	0	0	0	0	1	0	486	1	1080	0	1147.5	9.6		0.5	0
876	67	1	0	0	0	1	0	0	330	0	330	0	13	19		1.3	0
877	53	1	0	0	1	0	0	0	391	0	391	0	32.1	53.1		3.1	0
878	51	1	0	0	0	0	1	0	351	0	351	0	254	0.1		2.2	1
879	60	0	1	0	0	0	1	0	488	1	488	1	42.9	0.1		5	1
880	42	1	0	0	0	0	1	0	750	1	1402	0	5549	56.7		1.1	1
881	72	1	0	0	0	0	1	0	443	1	579	0	15213	78		3.7	1
882	37	1	0	1	0	0	1	0	188	0	188	0	796	23.4		1.2	0
883	32	0	1	0	1	0	0	0	153	0	153	0	198	256			0
884	57	0	1	1	0	1	0	0	1213	0	1213	0	821.8	68.9		2	0
885	52	0	1	0	1	0	0	0	1261	0	1261	0	99.8	168.3			0
886	39	0	1	0	0	0	1	0	446	1	490	0	31.8	16		24	0
887	62	0	1	0	0	1	0	0	1166	0	1166	0	5513	63019.5		134	0
888	58	1	0	1	0	1	0	0	914	1	1208	0	374	16		2.1	0
889	40	0	1	1	1	0	0	0	1060	0	1060	0	120.9	16.8		0.3	0
890	46	0	1	0	1	0	0	0	328	0	328	0	56.3	234.8			0
891	66	1	0	0	0	1	0	0	328	1	328	0	2129	42	113	0.5	1
892	34	1	0	0	0	1	0	0	1001	0	1001	0	5934	6.2		1.1	0
893	54	1	0	0	0	0	1	0	298	0	298	0	285.3				1
894	55	1	0	0	0	0	1	0	698	1	1014	0	447	2	5.2	6.3	0
895	56	0	1	1	1	0	0	0	434	0	434	0	28030	7441	36	10	0
896	62	1	0	0	0	0	1	0	990	1	990	0	1900	2	26.5		0
897	64	0	1	0	1	0	0	0	736	0	736	0	67.6	31.9		3.5	0
898	54	0	1	1	1	0	0	0	910	0	910	0	926	33716	280	60.2	0
899	79	1	0	0	0	0	1	0	378	1	514	1	1026.7	2.2		0.8	1
900	82	0	1	0	1	0	0	0	462	1	702	0	483.4	7.8		4.5	0
901	70	1	0	0	1	0	0	0	542	1	876	0	779.1	3.6	3	1.9	0
902	64	0	1	0	1	0	0	0	470	1	947	0	3060.5	12.5		1.2	1
903	54	0	1	1	1	0	0	0	892	0	892	0	154.3		4.2		0
904	56	1	0	0	0	0	1	0	238	1	290	0	711	32		8.7	0
905	64	0	1	0	1	0	0	0	255	0	255	0	11	6	1.6	0.4	0
906	65	1	0	0	0	0	1	0	216	1	216	0	1501	5	344	0.2	1
907	47	1	0	0	0	0	1	0	520	1	898	1	410.3	8	268.2		1
908	72	1	0	0	0	0	1	0	479	1	401	0	1689.5	6	42.3	0.8	0
909	52	0	1	0	1	0	0	0	1043	0	1043	0	9046.7	144064	86.7	12.5	0
910	52	1	0	0	1	0	0	0	1079	0	1079	0	3374	439	91.5	12.4	0
911	60	1	0	1	0	0	1	0	362	1	1048	0	977.8	4		3	0
912	41	1	0	1	0	0	1	0	989	0	989	0	76.6	11	4.4		1
913	42	0	1	1	1	0	0	0	934	0	934	0	122.3	252			0
914	54	0	1	0	1	0	0	0	924	0	924	0	404	979	15.6	52.7	0
915	74	1	0	0	0	1	0	0	912	0	912	0	3432.8	2			1
916	58	1	0	1	0	0	1	0	277	1	446	1	638.9	54		1	1
917	52	0	1	1	1	0	0	0	901	0	901	0	83.9	492	7.4	3.7	0
918	70	1	0	0	0	0	1	0	362	1	1216	0	140.8	22	7.3		1
919	65	1	0	1	1	0	0	0	1121	0	1121	0					1
920	50	1	0	0	0	0	1	0	1394	0	1394	0	2196.8	2		1.5	1
921	79	0	1	0	1	0	0	0	1350	0	1350	0	40.4	20.07		2.97	1
922	70	0	1	1	0	1	0	0	1436	0	1436	0	131.9	185.18	1.8	19.6	1
923	73	1	0	0	0	0	1	0	383	1	1216	0	4529	1	6.1		1
924	36	0	1	0	1	0	0	0	823	0	823	0	446				0
925	52	0	1	0	1	0	0	0	1351	0	1351	0	37.2	10.2	1.8	0.7	0
926	64	0	1	0	1	0	0	0	841	0	841	0	27.7	42.8			0
927	59	0	1	0	0	1	0	0	847	0	847	0	780	200	16.8		0
928	58	1	0	0	0	0	1	0	240	1	240	1	3657.2	0.1		21	1
929	48	1	0	0	0	0	1	0	850	0	850	0	525	30	3.7	0.9	0
930	70	1	0	1	0	0	0	1	605	1	1218	1	1743	10.4	126.6	0.8	1
931	60	1	0	0	0	0	0	1	113	1	113	1	2582		1790	1.3	1
932	52	1	0	0	0	0	0	1	391	1	1315	0	5666	7	53.9	4.8	1
933	38	1	0	0	0	0	1	0	766	1	766	0	2086	5.9		0.4	1
934	39	1	0	1	0	0	1	0	671	0	671	0	315.4	11.2		1.7	0
935	61	1	0	0	1	0	0	0	865	0	865	0	19.2	19		1.7	0
936	59	0	1	0	1	0	0	0	766	0	766	0	33.7	22	6.1		0
937	63	1	0	0	1	0	0	0	769	0	769	0	531.5	400	1.8		0
938	42	1	0	1	0	0	1	0	325	1	542	1	746.4	7	15		1
939	64	1	0	0	0	0	1	0	100	1	212	1	2359.7	15	13.2	2.5	1
940	57	1	0	0	0	0	1	0	585	1	739	0	756.8	8		1	1
941	54	1	0	1	0	0	1	0	390	1	727	0	5868.4	14	97.3		0
942	46	1	0	0	0	1	0	0	702	1	702	0	3560			1	1
943	76	1	0	0	1	0	0	0	1109	0	1109	0	5042.7	413.8	90	19.3	0
944	68	1	0	0	1	0	0	0	550	0	550	0	419.3	290.3		1.6	0
945	56	1	0	0	0	0	1	0	647	1	843	0	1870.2	11.17		1.41	0
946	53	0	1	0	1	0	0	0	683	0	683	0	34.6	69.61	1.4	3.43	0
947	65	1	0	1	0	0	1	0	675	0	675	0	598.7	10		1.8	0
948	77	1	0	0	0	0	1	0	518	0	518	0	2590.9	44	14.8		1
949	49	1	0	0	0	0	1	0	181	0	181	0	623	73	2.5		1
950	44	0	1	1	0	0	1	0	310	1	565	0	17.1	37	2.4		0
951	63	1	0	0	0	0	0	1	707	0	707	0	1664	11	4.9		0
952	59	1	0	1	1	0	0	0	785	0	785	0	36.3	66	1.3		0
953	45	0	1	0	1	0	0	0	15	1	15	0	7.5	4	19.2	0.6	1
954	41	1	0	0	1	0	0	0	469	0	469	0	915	32.3		0.3	1
955	55	1	0	1	0	0	1	0	921	0	921	0	360.2	2		3.1	1
956	63	0	1	1	1	0	0	0	884	0	884	0	166.5	146.5		2.2	0
957	43	1	0	0	0	0	1	0	667	0	667	0	488	4		1.4	1
958	86	1	0	0	0	0	1	0	365	1	605	0	1062	1		2.6	0
959	48	1	0	0	0	1	0	0	443	0	443	0	964.9	22	3.1	16	0
960	61	1	0	1	0	0	1	0	432	1	432	0	49	2	2.4		0
961	60	1	0	0	1	0	0	0	399	0	399	0	11.4	11			0
962	51	1	0	1	1	0	0	0	529	0	529	0	35.5	5.5			0
963	63	0	1	0	1	0	0	0	848	0	848	0	139	668		1.9	0
964	51	1	0	0	0	1	0	0	123	1	440	0	635.6	13.7		1	0
965	80	1	0	0	1	0	0	0	916	0	916	0					0
966	62	1	0	1	0	0	1	0	443	1	443	0	326.4	0.1	62.5		1
967	76	1	0	0	0	0	1	0	360	0	360	0	11.2	8.7		1.4	0
968	67	0	1	1	1	0	0	0	378	0	378	0	44.2	698.6	3.8		0
969	69	1	0	1	0	1	0	0	292	0	292	0	746.6	6			1
970	32	0	1	0	1	0	0	0	519	0	519	0	137	136	4		0
971	67	1	0	0	0	0	1	0	38	0	38	1	125.9	1	117.7	4.8	1
972	57	1	0	0	0	0	0	1	14	0	14	1	137.4	11	1.4	1.9	0
973	67	0	1	0	1	0	0	0	442	0	442	0	2843	15900		5.5	0
974	69	1	0	0	0	0	1	0	463	0	463	0	1393	2	69.3	0.4	0
975	78	1	0	0	0	0	1	0	426	0	426	0	3472	16	75.6	1.7	1
976	73	0	1	0	1	0	0	0	2354	0	2354	0	300	6.7		1.6	0
977	76	1	0	0	0	0	1	0	3036	0	3036	0	320.8	7	9.2	4.6	0
978	52	1	0	1	0	0	1	0	817	1	2721	0	151.1	4	2		0
979	53	1	0	1	1	0	0	0	2582	0	2582	0	448	286	54	3.4	0
980	62	1	0	0	0	1	0	0	2734	0	2734	0	695	397	35.9		0
981	53	0	1	1	1	0	0	0	2764	0	2764	0	1848	8918	35.7	312.6	1
982	69	0	1	1	0	1	0	0	3239	0	3239	0	13411	5	748	2.5	1
983	66	1	0	1	1	0	0	0	1295	1	2887	1	1927	16	7.4		0

## Sheet: Fig 1D
Number of area	Number of spheroid1	Number of spheroid2	Number of spheroid3	Total spheroid cell	Single cell
1	47	40	44	131	0
2	27	17	19	63	0
3	17	30	60	107	0
4	40	63	33	136	0
5	69	40	42	151	0
6	29	13	60	102	0
7	11	9	11	31	0
8	30	36	33	99	0
9	9	11	17	37	0
10	25	38	20	83	0
11	30	24	38	92	0
12	11	17	21	49	0
13	24	17	18	59	0
14	14	15	40	69	0
15	17	25	20	62	0
16	24	23	27	74	0
17	40	48	34	122	3
18	29	22	19	70	0
19	36	33	30	99	0
20	24	25	24	73	0
21	26	23	21	70	0
22	16	22	16	54	0
23	13	11	18	42	0
24	29	20	19	68	0
25	30	33	34	97	11
26	17	37	34	88	0
27	17	16	17	50	0
28	35	44	46	125	0
29	41	36	46	123	0
30	46	44	40	130	1
31	28	23	16	67	0
sum				2623	15	0.00571864

## Sheet: Fig 1F
Patient No	Mesothelial cell	Lymphocyte	Neutrophils	Macrophage	Fibroblast
1	41	45	0	15	0
1	11	120	3	26	0
1	9	111	2	28	0
1	3	120	0	33	0
2	2	3	0	2	0
2	4	3	0	8	0
2	7	6	0	4	0
2	11	7	1	1	0
3	27	16	1	6	0
3	9	12	11	4	0
3	3	28	18	11	0
3	1	14	13	4	0
4	5	28	11	40	0
4	40	55	9	15	0
4	28	22	19	10	0
4	66	20	1	5	0
5	3	11	0	5	0
5	3	20	2	3	2
5	16	24	0	3	0
5	3	10	0	6	0
6	1	50	0	9	0
6	10	63	2	6	0
6	6	55	1	3	0
6	10	60	1	5	0
7	13	69	0	8	0
7	15	55	0	6	0
7	10	60	2	5	0
7	9	71	0	6	0
8	8	57	0	6	0
8	12	50	0	5	0
8	13	42	3	4	0
8	7	33	2	4	0
9	9	30	2	2	0
9	8	32	2	3	0
9	13	45	0	5	0
9	8	35	2	3	0

## Sheet: Fig 2B
	#2	#3	#4	#5	#6
pathogenic CNV number	1	0	1	0	0
gene name	CHRNG		DHTKD1
total SNVs	1157	1080	1112	1058	1058
Analyzed area (Mb)	60.3	60.3	60.3	60.3	60.3
SNVs/Mb
pathogenic	0.0165837	0	0.0165837	0	0
total SNVs	19.1874	17.9104	18.4411	17.5456	17.5456

## Sheet: Fig 2G,2J
spere number	HBME1+ number		Patient Number	HBME-1 positive rate		Percentage of HBME1	0:PDS	1:IDS
383	247		1	100			30	50
			2	57.8947			10	10
			3	100			5	25
			4	80			70	20
			5	100			20	10
			6	65			20	5
			7	75			10	50
			8	80			30	50
			9	58.8235			20	60
			10	64.7059			20	95
			11	58.3333			20	10
			12	51.1628			20	80
			13	52.381			80	50
			14	100			30	40
			15	42.2222			20	70
			16	77.2727			20	30
			17	100			20	70
			18	100			30	11
			19	100			30	25
			20	26.6667			5	5
			21	100			20	7
			22	62.1622			40	30
			23	77.7778			20	70
			24	100			20	30
			25	0			25	75
			26	80			30	45
			27	100			30	10
			28	100			20	10
							20	25
							20	15
							10	50
							10	10
							10	20
							10	24
							20	90
							20	15
							10	30
							10	20
							20	40
							10	60
							10	27.5
							10	0
							10	10
							10	10
							20	22.5
							10	70
							20	50
							0	30
							2.5
							0
							11
							7
							18
							21
							14.5
							0
							0
							0
							0
							10
							5
							10

## Sheet: Fig 2Q
	SKOV only												SKOV+HPMC												SKOV+CAM
Elapsed	B7	C7	D7	E7	F7	G7	B8	C8	D8	E8	F8	G8	B9	C9	D9	E9	F9	G9	B10	C10	D10	E10	F10	G10	B11	C11	D11	E11	F11	G11	B12	C12	D12	E12	F12	G12
0	351605	614584	456370	688041	800966	801263	378657	538565	541940	589600	604414	836455	314053	414572	480226	557262	518912	650730	238906	389848	510468	461210	485100	618582	298016	376115	415988	612245	518932	667578	266129	459629	513811	646357	694914	663172
2	526222	576908	554028	606437	625300	673360	545804	537231	589765	568770	589480	668092	499227	550458	549426	570785	565302	591121	495824	540914	555961	528469	539452	536355	390216	421900	466738	480629	518998	538499	356701	443398	467258	479615	512347	503544
3	549248	631018	626805	594957	659223	654388	567946	553257	586856	621172	651250	662256	499272	540464	528693	521500	544669	545026	469822	494529	532606	501222	524172	512845	392670	389560	401768	450583	417731	473016	332419	378363	374197	423749	435350	394645
4	565141	596126	585929	579912	632243	616751	590482	586193	571645	597752	623255	623568	457098	504215	488716	482534	496121	507266	439423	455402	489911	465878	489084	479815	341704	335879	315622	403670	343610	387435	294535	309628	327883	366192	362532	309045
5	518679	565754	556065	561462	602305	572830	556114	554183	551199	582170	604156	606703	424800	475584	455371	457863	468186	471147	409308	440585	455350	441009	459200	445282	293392	293289	248727	348785	281455	319406	256279	275039	283380	319388	326034	255500
6	485486	519633	512489	518358	560234	527273	505502	506160	515725	553955	546792	561693	401578	446182	439407	422126	436227	440461	380222	416573	435795	414784	433000	416101	268721	252642	210173	287276	242628	276011	228997	254970	245972	270878	272127	215407
7	445526	469304	463504	478145	507234	476932	464455	465748	472516	507198	502407	515889	370078	419702	411612	387125	406038	413107	359589	393181	415899	392525	411768	385005	239278	211615	178912	256531	200954	235393	201016	239030	223048	237793	240661	198095
8	409433	422124	418201	442029	458552	433926	421510	421993	430934	459715	457564	475796	346051	394571	370237	359940	378753	387200	344825	369454	390550	363235	389759	361395	210370	183552	178682	239827	182042	211068	182879	221560	198085	199480	217264	181309
9	373690	383297	378594	395480	413892	396698	387231	383000	394899	412531	408843	431660	317284	374166	334423	328239	365887	354169	320332	340169	362614	334478	364649	331128	184736	163592	162320	220611	169832	191301	172997	200619	175289	191224	196874	167172
10	344852	356631	345737	373037	375178	367366	356288	350129	367832	380148	367606	390095	287567	345133	317067	296309	331555	321445	295631	318731	334742	307553	335668	313957	163662	145182	155700	202046	157132	181101	166011	180357	164007	180408	180394	174322
11	321164	333124	320608	345430	347312	341419	327111	326586	341363	347020	343920	363980	256192	316919	289831	266906	316700	293139	264854	285225	305897	280733	305321	296827	148157	142339	156417	198695	154730	168893	158699	174515	160924	178525	175412	166974
12	300298	313045	304487	323585	328929	323547	309885	308242	320125	323020	324687	345494	235420	286479	263372	241622	279578	263026	245944	258512	282067	255313	268210	282757	143787	139414	147200	196380	150087	163611	156989	171561	154084	166610	164246	156265
13	288176	299230	291866	304083	310722	305266	297248	292581	303398	303450	306287	327979	216345	262206	244876	227448	244630	239130	218938	237260	264360	236252	250104	253470	136048	133846	151115	195558	151033	152961	157200	175971	147630	161508	155692	150804
14	274273	287502	279204	292047	298624	292466	278962	279730	290731	289055	291649	311352	197469	248456	227549	213059	229150	219738	196609	216456	243796	215879	228267	230825	133341	125245	152429	194498	151790	144171	153216	171517	156658	157512	161313	145084
15	264026	274038	273258	282108	288246	282628	267296	268592	277806	274792	277359	300235	189159	225506	215911	201987	208401	203678	186826	202386	225588	204246	207728	218900	131594	132204	144689	188240	147610	143848	148082	171587	154396	149190	159536	141291
16	257083	265101	264716	270553	280278	278512	260188	260284	269131	265620	266240	289534	181473	210521	202819	189305	196798	195877	177483	185431	209183	196739	195880	203734	129036	121801	145356	186677	152687	140330	151276	166011	151409	150488	149679	133720
17	249454	258309	258094	262131	271732	268742	253295	252046	262136	256059	255652	277520	171932	198873	198731	182174	191012	188498	172071	178670	202954	188395	183162	187476	129395	133142	148004	187621	147521	142876	149512	161056	146413	145924	140950	132865
18	241987	249502	252637	253464	263379	262636	244876	246234	257201	247752	249140	269895	165864	189421	190376	174764	177850	178382	165256	164219	192325	175693	175408	175013	124691	135020	149518	183748	145576	136201	140048	155805	144544	152314	138741	127181
19	238244	245910	244432	250073	259083	258063	239774	238330	250916	242916	242651	264204	160890	184302	184868	172755	173732	170460	160784	160909	183926	168202	167752	168398	130197	127752	147350	187587	139420	135977	142486	150182	139782	153889	144400	127447
20	233349	238838	238643	244530	253145	251534	233900	235087	246481	237600	238256	258885	152908	177016	177633	166372	167700	165931	153566	158924	174755	159281	164317	161431	130943	128451	145799	191200	137328	135632	138761	147764	140612	149222	141364	127637
21	229025	234452	233146	239643	249856	247790	229607	229412	241972	232656	232937	252843	154898	170990	172800	160426	163148	159827	149394	156034	169512	157973	159782	157939	126535	130613	141672	193005	138892	132264	140102	143510	143098	148018	137543	127099
22	225073	230494	231059	236696	247077	243140	226846	226682	237130	227756	229688	248321	146446	170111	168670	155720	159219	158783	150330	152630	166729	154485	157994	155194	130393	127258	135392	195742	141048	132982	139821	137088	140042	141251	134658	125947
23	222233	226475	229626	232834	242075	239148	224093	224516	232256	224916	226063	242781	149329	166182	166539	154084	156780	156239	144785	149908	162077	153195	157590	148290	130064	126204	133444	195150	135573	132586	137314	135825	135530	139499	132142	129021
24	218582	223058	226478	230570	240384	233090	223089	221691	230825	222979	221942	237642	143722	157345	165614	150228	150395	150395	140636	144145	155432	151820	150881	143218	123242	129931	134076	199687	135427	135160	141610	135444	132812	141792	129086	128004
25	214328	218977	220707	226137	235167	231820	219675	217159	224005	217052	218339	234654	139033	158288	162190	149416	150092	150042	136094	141031	152552	157274	150827	140607	130410	126094	130195	199758	137555	132851	135788	137630	137756	139041	131235	125915
26	210083	217148	216665	221978	232208	227408	217261	213472	220048	214947	215837	231664	137631	155061	162953	147162	150307	152415	132701	139162	150483	156486	148829	138697	129445	124358	128748	200750	134972	131419	136681	134553	140373	137808	131084	134463
27	205484	212363	214604	217564	227742	224172	214177	209836	216583	212074	212901	228801	142314	159762	162212	144878	156690	157501	128750	145294	148659	151650	152597	140164	129705	128603	127322	200812	135437	131588	134733	131446	141260	137162	130364	129247
28	203782	209811	213367	214256	224149	222419	211131	207740	215353	212225	210221	226976	139847	159810	161030	153399	154434	156225	126933	147165	154208	151734	149926	145048	131118	124935	129979	198892	134288	132995	134053	134330	140545	135396	131737	129305
29	203259	206708	212601	211588	221266	221636	209509	205681	212666	209786	208010	223988	138750	159357	159601	151610	151885	156396	127838	144380	153368	150838	153181	144120	129528	128833	128648	201372	135994	131204	139866	136054	143617	135859	134346	132196
30	200947	203194	211154	209048	220627	217282	205490	201502	208514	207162	206190	221291	138273	159050	156559	146469	150822	152018	126348	144067	153667	147376	152125	141548	127524	130248	128785	203412	131822	131978	139186	134465	142289	133623	130658	128734
31	199249	203245	208946	207524	219588	216899	204704	198546	207302	206677	205312	220251	140112	155440	156763	151598	152094	153954	126648	143377	153462	150717	152689	144047	129711	131422	136269	204833	133394	133920	137886	137537	143761	133953	132496	129723
32	199192	200857	206416	204240	217055	215215	203245	194274	202438	203791	203639	218352	137233	157374	155979	148354	150587	152528	126503	142713	154821	151837	149055	139069	129036	130188	136279	206657	132029	134751	132721	138950	141494	133595	135013	129268
33	197985	200496	204995	201878	215136	213853	200561	192437	199217	201324	202101	216266	136231	153430	153762	148628	150556	152990	126271	141514	151619	151938	149816	141235	127048	131122	137168	209774	129050	133018	137860	138891	142721	132585	126195	127380
34	195815	201047	203927	200936	213855	212535	200119	190430	200992	201368	202267	214347	139884	156177	155264	149804	152110	153226	127314	143561	154546	151214	152656	144787	129177	132479	138540	205257	127725	135724	137029	142186	143561	133923	125706	130718
35	195721	200342	203358	198525	214119	212466	198632	188760	199237	199526	200803	212979	137746	155197	155586	152532	154501	153704	124469	146407	156387	151178	151449	142925	129231	132108	139437	206444	126783	133725	136710	140717	142018	133199	133038	131057
36	193636	196836	200744	196589	211810	210158	196598	186432	196767	198124	198599	210540	138355	153589	153945	151384	152786	151628	124406	146076	153526	148054	150028	141981	128600	130212	139109	204016	125853	132100	137707	140418	140494	131114	125294	128702
37	193062	197186	197671	196058	212680	209135	197793	186957	197552	198581	198092	208833	140896	154835	155949	152398	153674	153555	125416	147102	153917	147091	152132	143821	130042	131402	140934	200069	128742	136173	138628	141926	139601	134432	131772	125464
38	191578	195953	196252	193744	211541	207725	196070	185629	195193	196281	197629	207499	140161	155994	153078	150174	154210	152066	124760	145474	156284	144402	151240	143046	129937	131693	138680	202726	127589	139839	134177	144940	132219	133841	129440	124330
39	189843	195869	193497	192418	208407	204966	193437	183930	193299	194964	196445	205849	139683	153162	154617	150421	154012	150449	125744	145616	159154	144940	152702	143312	131480	128598	137363	201753	132003	133317	134931	143095	133857	133965	130785	123716
40	189574	195425	193087	193099	209557	204300	193031	183771	193272	194577	196306	206050	139991	156841	159419	151989	156624	154125	127718	150281	163040	147730	153278	148804	132792	127382	140607	203127	134397	140264	138631	142332	135135	134949	135366	124743
41	189473	194070	193452	190332	208192	202780	193328	182369	190820	194359	198525	205120	136492	155641	161978	151237	156689	155019	127863	152938	166694	150223	152153	148917	130268	125780	142201	203474	130424	136416	137622	142574	135423	141816	136334	124975
42	187121	192790	193531	189735	206425	199918	190959	180793	187630	193475	194843	202716	136371	151777	160525	150093	155774	155403	128183	149354	162769	148555	154070	146127	129646	124570	140684	205162	134298	134507	138154	142783	132742	140353	132548	129369
43	185023	192670	192872	188401	206377	199611	191316	178652	187084	193203	193546	202943	137961	156379	158900	152749	158964	160849	129861	150013	165801	151356	155507	148290	132684	127942	142181	205207	136477	136833	139315	143978	134654	143086	129254	123204
44	184405	190278	189702	185787	202870	198084	189716	176654	185665	190916	191929	200857	140380	153892	161321	151825	157139	158140	127438	147555	166949	147377	153642	147524	128683	126105	141387	204529	136276	133213	137311	143605	133716	142866	129194	122956
45	182950	189972	190182	184015	202714	197024	189085	175546	185348	189532	190117	199398	140606	154496	162854	149833	161132	157634	127303	150892	167108	151095	155456	147902	130477	124095	139739	203098	134005	142009	136248	144066	132623	142286	124935	123315
46	182703	189173	189839	184634	203768	197292	188695	177517	185688	189882	190990	199724	142158	156836	165315	150053	164439	159408	127920	154488	168569	149525	155572	151152	132244	127224	142996	202894	134872	143467	135434	143566	134607	138515	128963	125703
47	181205	187923	188765	183735	201782	196575	188169	176251	183525	189350	189685	198627	139307	154751	167026	148868	161766	156534	128052	156352	169351	151806	154697	148108	130311	127099	142332	202682	134251	145220	134787	140016	132645	139739	130929	123411
48	182081	185685	190496	182314	201812	194097	188099	175671	182537	188553	188845	197390	138374	155312	165776	147325	161070	154940	127109	156361	171042	151540	153589	148803	128320	125560	141059	203031	132548	144321	135639	138493	131215	139335	129273	122362
49	181090	186795	189574	182615	201604	194777	187828	175055	182384	188794	189439	196576	140296	158444	169784	151378	164659	157266	128648	156998	173328	155024	156915	148872	128597	125085	144422	201628	133906	138804	133601	138454	133835	139137	131439	124234
50	179173	184475	189523	181781	199617	193588	186705	174438	179860	187858	187916	196290	136879	156774	169106	151228	161513	156508	127552	155440	170901	153605	155061	146413	126839	125412	140443	203398	131504	142817	132142	138239	133954	138682	136415	124016
51	178706	184291	187212	182414	199662	193240	186855	174210	178305	187398	187042	195133	136888	158320	167930	151412	160095	154728	129346	154273	170044	155445	153274	147707	128173	124096	142268	205582	129579	141121	133505	139612	133914	137904	132331	123241
52	178512	184377	187986	181920	200506	193676	186392	175344	177430	188108	186219	196363	137767	159652	170960	151858	161940	157695	128970	156132	174620	157876	155561	147022	127792	124045	142272	200769	131336	140882	133301	139708	133713	141803	139855	125723
53	178586	184055	187488	180439	199613	192978	186166	176716	177155	186500	186024	195371	137308	161455	172715	150098	161362	160516	129245	157806	175728	156037	157540	148854	128043	126501	142059	200984	130938	141286	132826	138738	135065	138905	139544	124414
54	177839	181912	186056	179298	197708	190496	185552	175846	175679	185314	184057	194562	137586	160060	166641	151407	160355	156892	128101	155530	169974	155777	154046	146995	124796	124254	140937	201248	127732	139604	132340	138796	133741	139214	138388	122399
55	177788	182585	187706	179414	197756	190311	185318	175360	174394	185767	185561	194788	137563	162073	170420	153561	163054	157760	130486	158421	173277	158517	156170	150042	125986	125967	143239	200620	130808	141664	133945	139324	135437	140824	139346	123926
56	176185	180567	186750	179625	197103	190410	183022	175258	174136	183716	184696	196162	136385	159194	171878	153715	160562	156457	129592	158131	173094	156132	153789	145889	125107	125426	141534	207179	129211	137679	135901	139087	133075	140800	137114	123584
57	177005	180909	185100	179032	196360	190120	182650	174609	175300	183879	184736	194690	136161	158614	169829	154499	163294	155878	128558	156352	171932	154340	151071	145810	124698	124095	138776	202648	127411	138651	134497	138591	132481	138561	136464	124477
58	178113	181468	186018	179942	198164	189890	184487	174082	174436	184099	186004	195176	136930	159841	172567	156172	166383	158906	129965	157008	172717	158574	152896	148792	125791	127427	140635	201881	130010	141043	136441	138948	133284	139839	139764	125142
59	176524	182152	184529	179544	197668	189719	181666	173866	174205	182522	185713	194213	139570	161265	174303	158315	168165	158989	129703	158749	173076	159372	154706	147224	127899	127947	141108	200756	131229	143078	135299	137544	131996	138662	137874	124598
60	175693	180021	182680	177923	194822	188385	180984	172078	173416	182386	184450	193008	140694	160168	173093	154719	167860	158461	127858	157254	171448	158113	152662	146848	125290	125803	139662	204449	129586	140633	132394	139155	131744	140944	130850	122527
61	176058	179492	182485	179315	195252	189199	181227	173193	174547	182630	184147	193782	143208	160519	175335	159343	170160	159945	128680	160214	176202	162587	154725	147552	127829	126580	140468	204794	129124	142774	133349	138553	131447	140927	133315	123966
62	174441	176814	180495	178254	195235	188632	180179	173023	172941	181740	183579	193300	140005	156675	174803	155519	167949	157382	126825	156274	175838	160946	153383	146978	125907	124098	138700	204983	127049	141093	131378	135799	132566	141006	128668	122642
63	173082	177709	178627	176076	193789	187531	179953	171968	172328	181021	183243	192592	143431	154372	170750	153787	168014	158308	128084	158385	175303	160623	153592	144748	125732	125087	138428	209043	128730	141381	135745	135520	132524	138516	129397	124205
64	173815	178594	179178	176106	194360	187248	180683	172468	173441	181007	183393	193523	144403	161099	172890	158694	169148	160678	129149	158099	176638	162560	155664	146274	125474	126897	141607	207322	131752	142741	136272	136675	134764	141116	131907	131051
65	174767	178113	179532	176363	194045	188970	181078	173702	173556	181839	181951	194698	144217	160756	172867	157297	170711	161834	130384	158433	176499	164566	155853	144450	127241	126913	141585	204582	132845	142049	136823	137633	134169	139497	139586	127043
66	173809	178057	179947	175382	191747	186652	179343	172605	172201	180351	180606	191963	143714	160818	171944	157896	169931	159337	130571	157686	173252	160924	156427	142599	124646	123787	140920	206063	128072	141410	136241	135101	131853	138683	131130	125099
67	173243	179103	180210	176041	191383	187418	179082	174753	172406	181024	181293	192663	143468	163874	176719	159930	171007	160869	135790	161926	178586	162540	159419	146560	125576	127583	142238	204944	129389	142490	135429	134381	133137	142275	138957	126345
68	172491	177311	177175	175573	188260	186251	179198	173503	172766	179801	181064	192338	137216	158577	177039	158246	170050	163738	133524	160739	175691	162976	158738	146789	124726	125933	141413	203178	128960	137874	133555	129530	132422	139508	131679	130899
69	172226	177562	178469	174716	190512	187486	178220	173840	172938	178029	181533	191541	139370	156932	176271	155862	169523	161082	133193	160572	172763	161921	159047	144109	123566	127119	140818	203248	127205	138481	136158	131535	129873	133422	136543	130006
69.9833	173670	178018	179360	176010	191191	188146	178576	174857	174294	178217	180730	192066	140536	160061	176590	158464	171339	164060	131959	163032	175929	162337	162023	144049	125712	125963	143540	199910	130587	140783	137318	132684	129924	137583	133928	132020
72.9833	172802	178529	189201	174679	189159	185428	177737	174233	173127	176403	179291	191128	140462	158023	171581	162571	171811	156366	129067	159111	175651	160778	162138	143732	125084	124239	141163	211809	128295	139169	134194	131504	130458	127082	137072	127637
75.9833	172833	177564	189767	175252	187593	187217	178118	173583	173537	175959	180437	190814	138007	160853	171859	162619	174308	160507	131702	165042	175002	161593	160614	144245	127419	126823	144210	205818	129986	139880	136741	134001	131548	133396	132872	124909

## Sheet: Fig S7G
	OV90												OV90+HPMC												OV90+CAM
Elapsed	B1	C1	D1	E1	F1	G1	B2	C2	D2	E2	F2	G2	B3	C3	D3	E3	F3	G3	B4	C4	D4	E4	F4	G4	B5	C5	D5	E5	F5	G5	B6	C6	D6	E6	F6	G6
0	475613	718889	666301	637243	829194	758019	619612	704015	746134	862910	922646	759879	433652	644952	626188	719392	731879	765769	295646	611120	644278	711871	730538	620795	246020	487099	639905	767720	856223	759900	139256	536269	565723	703637	855974	853220
2	806641	850648	796456	889599	847534	837973	817572	807120	837440	927481	867941	862592	709920	760057	726743	749402	739704	740411	673112	718267	678726	746347	725788	844680	493370	558853	693640	770045	785133	746502	453292	632661	577745	733631	818518	830146
3	765136	824306	782835	890791	821019	764730	809346	763469	813286	912776	848439	815791	670483	713255	669379	686918	701994	702682	660916	684086	668664	703286	693898	797040	486649	545942	648005	695367	731455	706200	436208	604310	547556	654983	760315	766688
4	737194	758649	750957	825293	760568	754707	737183	766959	799593	818710	772785	774995	626463	689763	621743	623218	648714	681083	641665	643785	640329	673774	659367	669752	453078	522000	605776	660093	651679	632342	420781	560036	504133	598303	661372	693081
5	731344	731259	754854	796077	742033	738958	723447	757479	759008	780568	800460	758707	570515	661040	629619	621864	612537	643347	617797	609710	619923	650196	633393	632932	442528	528163	575768	612537	612045	591376	415168	547237	504801	562908	584753	650516
6	705508	714044	735304	750259	741090	701932	704532	730501	757613	775006	757554	707164	558607	632879	570566	571430	584281	595353	589134	565919	588434	612074	601187	598707	428664	465022	501632	540074	582712	551995	383756	497254	471647	515046	529302	617568
7	671778	694449	699757	726910	739328	695014	685868	693507	761583	693826	714564	705479	555032	601738	540659	548231	564387	556204	545114	530848	575827	570477	582119	544986	423573	463980	467910	475406	525801	502596	342680	464267	429214	459262	496771	555216
8	667751	679875	704477	738854	762661	670244	648847	686959	755091	740604	706710	645046	521114	553259	498981	532398	530083	501856	506378	492042	537649	539808	534845	536672	414809	444616	425965	458922	474946	492727	327182	434778	383564	408723	468267	497415
9	662203	685204	704443	738576	728232	651004	635456	675299	707476	718993	661329	648723	504903	529345	490423	497760	500110	489310	474592	472999	531951	530190	497812	508774	380531	442380	411171	434854	449658	436823	294192	406295	377718	392325	439933	464856
10	654775	677436	683689	669898	688946	646118	646001	643748	711766	676012	671001	630738	484734	495595	492356	478301	484230	462383	465633	452190	503947	504461	491053	471152	361271	418390	390827	414634	434378	410872	280516	385960	345840	370904	405538	440302
11	616510	672101	693816	665871	652451	626036	652813	692139	706084	644955	595274	622288	453923	473951	462781	471200	473352	446623	424161	430393	477411	472010	430336	445783	329611	406918	376328	392532	409365	387467	265876	364210	333332	363188	377978	419105
12	648817	631764	712577	649492	662069	628407	672182	691808	721330	651219	598094	657839	431340	459352	430848	458675	456113	453452	416711	424904	454414	460813	411208	424692	326139	373858	350347	356107	397057	359770	252938	340737	302449	346744	371861	390538
13	655560	640294	669980	614066	666153	584151	676161	648254	694855	628235	617156	634414	435046	458906	425444	434876	443457	459007	426895	405227	455074	465604	412558	419268	324814	344322	348909	345412	408915	352171	236647	326716	303723	335953	355438	383099
14	652149	621790	658830	642264	662222	627341	696022	634869	714833	637878	610657	672310	412446	454576	426137	433697	436942	443890	417969	418347	451741	456500	406683	424933	293429	330874	324743	330241	390436	340871	224347	309563	294461	324166	337518	369044
15	644515	651221	643749	645637	673685	627404	683610	660066	710892	642694	623336	662104	390623	434385	433457	430461	443052	416282	408803	402280	427230	447984	421863	416392	284356	313712	310379	315264	371342	322053	215935	302547	284998	308961	331801	349129
16	635077	671662	658410	647849	645646	594640	687335	645636	672685	626250	621178	677999	403884	434130	422909	447496	446427	406838	386298	432744	407245	462013	429065	406881	279030	301522	310430	317870	376779	314337	216424	299257	286010	326832	329274	343422
17	643645	688083	672697	621930	656012	583810	673285	682943	687196	629066	637619	658007	403636	411205	447965	439933	446366	426835	398664	437638	414244	471816	431810	420550	268639	290902	304620	308748	371138	312828	215608	312367	299043	322719	318530	337919
18	645111	667286	679175	640724	670215	607156	685368	674760	689633	633067	620391	666230	428404	426462	430052	441287	427716	417126	395528	422168	435625	496016	450786	429099	258417	282317	300820	306341	350616	295598	231696	304076	293271	323005	308268	325732
19	655548	669919	676561	638992	659622	602571	658463	674833	689242	636206	643896	657163	426522	421496	441430	435433	434246	440692	412828	420860	435427	481864	451938	437162	253156	284502	304558	310930	356494	298704	234185	308121	299797	339847	308983	331954
20	646347	671636	688442	612014	649727	605890	661547	688432	691150	636938	648003	655852	421668	443188	433345	428042	428624	434995	432609	411075	444757	475760	460616	438548	241622	279846	304255	311310	348612	290114	223982	301946	300275	333884	300006	329608
21	657267	687064	686450	621683	682283	614427	667275	704545	699011	662423	629976	669328	416607	454242	441391	432607	430466	445235	409826	429492	431620	488481	459638	442676	245121	271872	292418	309186	356993	279984	218739	296884	298518	330843	309932	322296
22	679130	712139	714484	629291	677652	621459	647479	705195	683287	660085	654611	674703	431570	465710	433356	439870	438638	443342	438462	443344	439407	485299	442374	460416	256704	276924	301081	314039	367006	289222	225568	309894	300495	331041	312256	328773
23	672013	697787	704336	663994	694168	633189	647663	731372	700257	659774	668978	701011	438428	473908	429938	433927	439486	428002	446462	466170	430710	474205	459644	472366	263077	276968	301626	318653	353382	303406	228452	305628	304670	330574	307406	334225
24	663528	712806	708476	686973	732265	651208	657584	749679	711607	674161	677671	691817	431086	484479	420439	418769	447902	438347	445446	452577	440456	492354	450726	484312	255301	276246	295134	306380	342827	296988	229605	301208	302592	323226	295436	330594
25	672985	725176	716856	698818	727334	674889	677108	743494	722608	675661	686148	704564	422451	474344	430117	420091	449494	458001	447719	451272	450189	482230	457742	473965	260971	278179	299255	311216	349352	283659	227970	313314	300544	320459	295550	323587
26	688420	721889	718322	706438	736940	663228	703389	735649	698561	669779	703522	701121	451323	473815	431764	410937	444772	450111	450354	482085	460026	493667	466857	480683	260536	278246	298422	322369	347965	289719	229963	302465	294387	317932	293949	315400
27	685387	723421	719406	699969	722559	690785	698716	743122	717891	669848	732026	703513	450690	482113	441716	439587	458920	460913	469804	476938	464203	497966	483919	481712	259369	282481	301352	315069	353315	288707	222829	296977	283679	321035	296527	316688
28	682793	736827	702334	709966	693979	695045	712377	743518	699058	673322	711452	702583	435962	477088	460046	480556	466138	477268	455432	462462	483238	502031	469782	461744	255169	295951	308858	322898	354828	294124	228462	309023	282184	335511	292382	327747
29	681557	724965	719100	694353	698810	692592	697959	734866	720731	690189	715974	740693	444721	479061	484493	477496	469827	492097	459253	484809	475180	490799	482636	480042	264648	288656	307417	321787	355913	282327	234762	308763	271698	325334	301086	330192
30	705935	757373	730982	676530	705220	688888	682767	711166	715655	680882	711324	740145	436974	507601	504988	444375	476735	490375	472529	465437	471840	495192	496496	503414	256707	285912	308073	321730	354999	278560	237247	299216	273069	326450	298749	329333
31	676080	745776	748254	667549	699106	672214	702862	740762	746476	676092	728842	737311	479943	480120	497176	464794	471345	489758	457930	466543	478451	484658	513136	492887	256554	284287	307937	323194	361737	285754	236048	307460	281372	332053	307545	333027
32	701135	744599	757906	688657	733161	704696	704060	742636	754752	725762	734294	759690	504253	475754	507714	468142	484151	504617	475429	463804	493427	481700	500747	493838	252255	282410	311863	329502	357018	292466	232317	291887	278421	324822	308628	332160
33	730632	744910	734934	717309	746282	682626	716734	766877	736931	709490	733899	733503	527180	491373	520422	458651	510067	501092	485838	465848	476808	492132	503938	499682	243985	285782	297720	333915	349957	301313	227275	298645	282276	326916	305012	325483
34	723704	724403	722305	692476	732844	676535	708817	763655	752661	711989	748327	759528	531097	513264	529712	457775	508868	501948	463620	488568	497314	480007	483448	511787	244350	291081	304172	335628	367348	298546	224878	295953	284939	334495	311962	337191
35	734032	731606	724973	704861	733295	686740	717976	768810	762007	691766	765947	760394	534328	502590	529859	472086	514193	492096	463674	471467	484238	473620	468962	510722	247498	285050	302182	343298	359196	302146	232490	304162	289664	330093	318263	339653
36	744944	731259	723696	724321	727376	705101	740197	775192	777078	720084	767129	750959	530814	527397	551472	467094	519089	482102	456857	490607	487118	485160	492987	512789	253273	287169	308307	333168	346520	294642	228172	304052	282927	339455	312353	331575
37	745919	742448	728232	715592	740016	705407	768912	761754	776402	733393	754322	786492	496805	538277	549019	458832	503040	474703	464211	480370	486687	500466	497019	507172	235441	297380	311772	332374	340857	301498	224590	305063	287121	342355	322969	340602
38	746717	728914	736828	730869	743172	718088	762476	761066	789574	720100	786434	784678	492642	543465	525883	466704	493498	469047	464281	460825	486752	503302	498156	518229	239686	295413	306369	329673	332018	300577	216891	298294	277347	331555	343904	330638
39	776863	758828	773445	735244	752180	722955	772383	763890	793553	736982	786990	775794	514153	545224	514738	449011	526142	492054	476517	455816	504360	493297	506302	492676	236752	284891	303245	330769	319661	301347	217756	298404	279529	337846	338380	323985
40	782864	755830	756307	757217	746825	744597	767001	771971	782467	744691	782016	796930	522135	550312	524854	462854	487560	516599	461319	459291	520064	519274	470636	511556	237438	286681	307477	339242	332655	305224	233826	303786	296600	349983	341920	329591
41	740248	751298	752315	739794	734128	747909	749716	782682	778636	751364	762510	776841	503066	569214	521120	452115	483278	499773	461627	457864	514578	512379	463785	512754	245950	287096	318099	333866	334088	305885	228005	304627	289518	343233	332648	320644
42	768887	744509	758792	751210	732842	761541	754478	798067	781778	763090	759656	786357	513229	538310	492686	467261	506957	483287	458307	472393	507119	497412	456789	502557	243348	268568	324068	334248	334327	297783	224375	297629	285349	331920	331120	310712
43	779433	736028	758047	738656	723612	739148	770077	817938	806198	766165	789423	780152	507890	532802	513754	487162	522414	507023	481333	471176	527491	484923	477644	520081	253682	278090	321786	349095	339279	302499	224189	300522	291883	338174	340963	325159
44	786338	755450	753915	751624	728318	745468	776769	815079	786119	749031	803623	791832	508483	542726	520886	483289	476583	502194	457145	475899	507336	482264	479262	492464	258051	273490	317793	342629	342679	296253	226679	298220	296926	348583	339310	325846
45	778943	750787	738535	759616	713995	754360	763621	826539	809567	776883	799927	792253	502624	554791	549862	485401	478666	522491	457132	470680	485850	476178	464502	489516	259725	275696	328906	339492	353739	295923	232269	292898	298514	335653	337645	326747
46	772955	745806	725468	760862	719467	744657	759277	833277	818371	769212	810933	776665	479372	559429	560006	505118	492664	534430	469474	465495	502898	475751	471655	484689	259598	276420	335235	338322	361732	308140	231223	298607	305707	334545	348505	327409
47	782081	754688	724697	736556	737040	755767	799376	849865	837139	770309	800328	781619	510220	548096	543431	478646	481865	536727	474801	482090	507071	493982	459042	490148	273507	275901	330124	337883	365107	302531	230518	297184	311645	332708	337742	321153
48	798680	744968	751922	749862	754040	760377	798214	827001	842652	772180	803035	771909	492052	566040	539105	481560	476878	513848	466890	489394	505926	499818	459163	484103	277022	274898	332798	333014	359880	293292	228148	292469	297339	339034	333073	319955
49	791320	750294	750436	743311	752920	740050	804601	808040	802024	758373	791193	782861	504261	562176	533149	486082	477241	510581	481933	481632	494382	528053	466447	502859	275920	279297	324229	342880	369982	292797	231391	300134	297949	338980	342413	327140
50	810793	794680	742412	759696	758339	749416	792148	814855	814575	765413	789893	786113	483032	547796	534933	496615	463026	522626	476412	476656	504329	531813	467411	510505	263071	277542	323759	344799	366857	299495	236091	299784	301737	329170	337574	325226
51	794763	787728	759107	761643	771360	755843	796179	803790	813564	758447	796613	809914	495900	553717	552422	474386	466944	505169	476413	500436	514089	519272	489818	507014	275644	280610	323232	350327	368424	282936	241379	310824	298556	333401	337440	316789
52	776422	789444	752633	759481	772847	764230	803555	814288	823230	775192	793915	799479	528607	540673	553700	479980	469307	502890	474623	501127	529048	534805	508764	527930	275186	283204	317762	346288	370052	296449	243538	317422	309542	339497	338081	314933
53	766433	789307	754902	762976	769310	769921	798135	805299	830980	748563	791158	785893	534966	522451	521887	469637	470054	491294	471359	482719	513653	505502	518382	530424	279999	286234	314842	349260	373332	293955	243963	319201	306306	341721	347442	316074
54	783666	788395	752999	787604	784065	775207	820030	807069	830728	772367	807436	781352	518888	519362	509869	467137	483227	489303	463809	473315	521186	497816	526029	540577	275411	281581	327083	356189	360158	296798	245186	315558	299605	345820	359900	305057
55	762180	762558	741022	774860	771773	777507	802882	793971	813423	754134	821498	780859	508015	532807	531705	461124	479307	477103	470319	480203	530671	497981	533769	551283	272155	287557	328168	352716	352721	298310	249449	317508	303019	346514	365364	317904
56	745510	762715	730906	786940	793945	789542	821375	806613	845386	750081	837938	777056	500657	534195	534478	461639	464194	468624	472391	463696	548225	482987	514855	536298	272706	294939	331794	354940	353464	297051	244643	323561	303768	343949	361607	317327
57	801090	769308	743907	805291	790158	785922	815496	797038	826407	763752	830564	789333	501206	527978	531983	463343	468888	455916	476670	484199	542979	479976	521199	519803	276986	300187	326860	351563	354380	292899	259007	327604	324090	344465	366635	329483
58	797906	771211	735696	780269	782186	798145	806176	799988	784841	750052	809321	785563	518836	537308	517455	466662	478939	469045	483756	493710	540418	490456	523584	521304	284292	308492	325238	368558	352931	311210	256613	329348	319712	347848	365904	329991
59	773988	756542	739077	768401	783892	780826	792996	804254	796569	735541	792041	795197	520061	539282	531567	481488	487351	466639	461603	490112	544023	514174	524693	485604	288795	297489	328192	367682	369694	300109	253335	329621	317993	341747	363577	332762
60	785249	766227	761637	762615	783904	782033	785624	813462	804324	740298	804989	819275	527171	531284	528868	491246	473926	465529	445317	501418	559878	516514	527118	502690	287345	297729	329797	356768	378558	300046	243358	322830	317166	338880	365024	329469
61	789127	760803	744561	757528	768746	792335	766566	806888	797889	755454	818471	819042	491769	510275	484801	492429	465070	460112	443132	480389	561572	497065	512837	498085	298828	305527	332731	358657	388970	312511	253218	318918	326249	355400	368800	322101
62	771403	751292	747328	766652	781374	792724	770295	805591	811214	760698	818474	814015	496503	543093	493800	515912	456931	459293	460557	464813	552420	526898	541900	499170	297825	306174	332504	352978	380078	309212	260008	327595	318194	352568	364844	324407
63	779454	785159	777089	759497	778364	781340	784551	823126	800731	775303	804166	846465	495796	563237	513932	520117	466083	451620	466357	442926	547352	517158	539359	497890	305335	307816	338279	364038	375282	304674	270052	342871	319454	356686	367764	327567
64	770617	779040	749349	731861	783092	793230	753910	805514	792049	760337	796193	847686	468250	547892	507324	529223	470101	459875	451728	453943	548276	517087	536219	494594	299387	300126	336696	360033	383702	305472	268082	350908	327152	361944	366376	321458
65	765869	783497	737217	736666	781888	799469	776558	793135	781939	758907	835988	812685	459282	531225	510278	494233	498834	460402	427375	480166	551394	504340	540151	494700	293053	313806	344610	372531	382328	311329	271006	340094	328130	366344	365393	325696
66	787075	797968	762016	750626	788265	800701	781680	801883	808070	742870	826059	834943	467414	526148	518039	484697	501206	450132	463881	477247	564697	508393	547061	504137	301196	309080	345727	362421	380340	312474	273958	335472	320690	364233	359233	323294
67	764862	779927	765096	756233	766892	778497	796924	785368	784368	733046	834621	827384	476354	521417	521397	493526	478360	458778	460045	488388	574217	500442	528602	488862	308622	320506	353779	376214	373376	316752	275095	335034	325250	371288	373814	338567
68	779904	797947	806460	755533	773616	789579	773691	817011	820796	737615	839830	837310	499886	516889	532963	494451	471407	461286	490827	482334	577922	520283	532879	500877	312635	314687	353349	379772	372418	305413	274129	331431	322038	362399	379431	330246
69	776122	783276	814657	749622	770114	803823	793084	817775	799901	715421	842341	838826	490787	534624	535651	519244	480864	459260	495878	479265	564590	498173	535080	523472	308085	315564	358623	388402	376039	310280	277853	337714	323157	368151	379022	337660
69.9833	746240	777692	803480	754961	751177	792187	776335	812445	801260	732749	826670	820166	499697	546755	531905	490814	471011	451345	502924	474132	547254	516750	542442	522216	313916	315681	353764	398028	385663	313126	284776	335546	337731	374409	373486	346178
72.9833	752373	799547	810910	729649	783637	801483	767589	820245	805095	732286	847424	859154	489282	545397	537285	491929	476006	470735	505058	493507	526781	497525	545266	504125	317838	312914	345271	393467	391746	320752	277989	336829	343773	384227	366246	349595
75.9833	757248	811442	764942	741370	782227	766357	737565	788847	789028	732402	812277	811661	494078	548714	510346	514413	454677	461326	476984	516081	520507	473816	568592	517545	315569	333599	356486	388523	408258	323540	311474	362645	349426	389693	387008	350995

## Sheet: Fig 3E,6B
sphere No	Sphere 0:only EOC 1:EOC＋HPMC 2:EOC+CAM 3:only HPMC 4:only CAM	0:OV90 1:SKOV3	Incubate time (h)	Original area	expansion area	Expansion rate ％		Original area	expansion area of only EOC cells	Expansion rate ％	48h	Sphere 0: EOC only 1: EOC+HPMC 2: HPMC only 3:CAM only	Expansion rate ％ (all cells)	Expansion rate ％ (only EOC)	72h	Sphere 0: EOC only 1: EOC+HPMC 2: HPMC only 3:CAM only	Expansion rate ％ (all cells)	Expansion rate ％ (only EOC)		Sphere 0: HPMC only 1:CAM only	Incubate time (h)	Original area	expansion area	Expansion rate ％
1	0	0	48	34823	37140	106.654		34823	37140	106.654		0	106.654	106.654		0	112.592	112.592		0	48	102396	591636	577.792
2	0	0	48	52139	55893	107.2		52139	55893	107.2		0	107.2	107.2		0	113.296	113.296		0	48	131752	359089	272.549
3	0	0	48	48819	48819	100		33668	37189	110.458		0	110.458	110.458		0	125.426	125.426		1	72	37982	1936295	5097.93
4	2	0	48	296465	827707	279.192		212052	302765	142.779		1	279.192	142.779		3	5097.93	5097.93		1	72	43687	1202383	2752.27
5	1	0	48	685618	1206649	175.994		282656	606307	214.503		1	214.503	214.503		2	2752.27	2752.27		0	48	38020	557636	1466.69
6	3	0	48	102396	591636	577.792		84738	470603	555.362		2	555.362	555.362		1	327.294	180.058		0	48	51810	411379	794.015
7	3	0	48	131752	359089	272.549		101056	264721	261.955		2	261.955	261.955		1	218.165	158.647		1	48	36346	369285	1016.03
8	0	0	72	138933	188011	135.325		132422	149097	112.592		2	875.1	875.1		1	413.353	167.629		1	72	43715	905942	2072.38
9	0	0	72	8469	12681	149.734		9522	10788	113.296		2	343.319	343.319		1	1013.12	204.98		0	48	35958	60885	169.323
10	0	0	72	109312	137106	125.426		109312	137106	125.426		1	414.409	117.682		2	1666.25	1666.25		0	48	24511	66569	271.588
11	4	0	72	37982	1936295	5097.93		37982	1936295	5097.93		1	327.415	127.673		1	675.158	193.521
12	3	0	72	43687	1202383	2752.27		43687	1202383	2752.27		1	408.07	142.066		1	684.005	251.883
13	2	0	72	358875	1174575	327.294		342486	616674	180.058		1	514.754	167.52		1	541.458	181.509		Sphere 0: HPMC only 1:CAM only	Incubate time (h)	Original area	expansion area	Expansion rate ％
14	2	0	72	363456	792933	218.165		321513	510070	158.647		1	504.039	193.028		0	142.207	142.207		0	48	102396	591636	577.792
15	1	0	72	240390	993659	413.353		317020	531417	167.629		2	640.87	640.87		1	1361.04	267.975		0	48	131752	359089	272.549
16	1	0	72	131439	1331631	1013.12		302127	619301	204.98		1	344.052	161.725		1	352.751	244.527		0	48	38020	557636	1466.69
17	3	0	48	38020	557636	1466.69		54851	480001	875.1		1	404.818	257.467		1	297.257	215.798		0	48	51810	411379	794.015
18	3	0	48	51810	411379	794.015		96432	331069	343.319		0	210.226	210.226		1	265.689	197.605		0	48	35958	60885	169.323
19	1	0	48	264899	1097764	414.409		313182	368558	117.682		3	169.323	169.323		1	524.334	270.314		0	48	24511	66569	271.588
20	1	0	48	205107	671551	327.415		226548	289241	127.673		3	271.588	271.588		1	531.788	260.231		1	72	43687	1202383	2752.27
21	1	0	48	234173	955589	408.07		238499	338827	142.066		1	383.372	172.341		1	543.222	198.353		1	72	37982	1936295	5097.93
22	1	0	48	175558	903691	514.754		154607	258997	167.52		1	441.225	181.853		1	745.251	260.856		1	48	36346	369285	1016.03
23	1	0	48	223716	1127617	504.039		298360	575918	193.028		1	222.845	158.312		1	243.026	240.646		1	72	43715	905942	2072.38
24	3	0	48	36346	369285	1016.03		53683	344038	640.87		1	298.103	213.384		1	197.444	148.41					p値	0.0185827
25	1	0	48	210411	723923	344.052		218786	353832	161.725		1	842.288	220.031		1	358.048	191.053			Sphere 0: HPMC only 1:CAM only	Expansion rate ％
26	1	0	48	235917	955034	404.818		186487	480143	257.467		1	308.023	208.076		0	119.047	119.047			0	577.792
27	0	0	48	43086	90578	210.226		43086	90578	210.226		1	1109.63	225.952		1	454.793	333.443			0	272.549
28	3	0	72	43715	905942	2072.38		53651	893960	1666.25		1	900.24	179.94		1	516.317	250.625			0	1466.69
29	1	0	72	196017	1323425	675.158		282178	546075	193.521		1	622.284	174.602		1	637.299	190.067			0	794.015
30	1	0	72	178668	1222098	684.005		217677	548292	251.883		0	110.741	110.741		1	470.969	202.217			0	169.323
31	1	0	72	212422	1150175	541.458		291873	529776	181.509						1	1236.96	330.453			0	271.588
32	0	0	72	59029	129820	219.926		91235	129743	142.207						0	106.029	106.029			1	2752.27
33	4	1	48	35958	60885	169.323		35958	60885	169.323											1	5097.93
34	4	1	48	24511	66569	271.588		24511	66569	271.588											1	1016.03
35	2	1	48	61325	235103	383.372		63537	109500	172.341											1	2072.38
36	2	1	48	236014	1041353	441.225		217018	394653	181.853
37	2	1	48	268685	598750	222.845		172110	272470	158.312
38	2	1	48	152242	453838	298.103		100103	213604	213.384
39	2	1	72	12186	165856	1361.04		6598	17681	267.975
40	2	1	72	196694	693841	352.751		115773	283096	244.527
41	2	1	72	109792	326364	297.257		63320	136643	215.798		For Figure
42	2	1	72	490274	1302604	265.689		346578	684855	197.605
43	2	1	72	54853	287613	524.334		28330	76580	270.314
44	2	1	72	135902	722710	531.788		85677	222958	260.231		48h	EOC	106	107	110	210	110
45	2	1	72	225694	1226020	543.222		179810	356659	198.353			EOC ACMS	142	214	117	127	142	167	193	161	257	172	181	158	213	220	208	225	179	174
46	2	1	72	90737	676218	745.251		95708	249660	260.856			HPMC ACMS	279	214	414	327	408	514	504	344	408	383	441	222	298	842	308	1109	900	622
47	2	1	72	763274	1854953	243.026		323866	779369	240.646		72h	EOC	112	113	125	142	119	106
48	2	0	72	263401	520069	197.444		235264	349156	148.41			EOC ACMS	180	158	167	204	193	251	181	267	244	215	197	270	260	198	260	240	148	191	333	250	190	202	330
49	2	0	72	266769	955160	358.048		268277	512550	191.053			HPMC ACMS	327	218	413	1013	675	684	541	1361	352	297	265	524	531	543	745	243	197	358	454	516	637	470	1236
50	0	0	72	129790	154511	119.047		129790	154511	119.047
51	2	0	48	39699	334380	842.288		29389	64665	220.031
52	2	0	48	246192	758329	308.023		19130	39805	208.076
53	2	0	72	122083	555225	454.793		99669	332339	333.443
54	2	0	72	232570	1200798	516.317		230115	576725	250.625
55	2	0	48	47670	528963	1109.63		49464	111765	225.952
56	2	0	48	57002	513155	900.24		60712	109245	179.94
57	2	0	48	55910	347919	622.284		49224	85946	174.602
58	2	0	72	111877	712991	637.299		120389	228820	190.067
59	2	0	72	131551	619564	470.969		109023	220463	202.217
60	2	0	72	41280	510617	1236.96		36469	120513	330.453
61	0	0	48	81013	89715	110.741		81013	89715	110.741
62	0	0	72	89467	107965	120.676		76783	81412	106.029

## Sheet: Fig 3H
	0h	12h	24h	36h	48h	60h	72h
OV-only-1	0	0	14.275	31.405	84.2225	109.918	142.75
OV-only-2-1	0	0	0	0	0	21.4125	28.55
OV-only-2-2	0	0	0	14.275	35.6875	78.5125	92.7875
OV-only-2-3	0	0	31.405	68.52	85.65	99.925	124.192
OV-only-3	0	0	0	14.275	35.6875	45.68	57.1
OV-average	0	0	9.136	25.695	48.2495	71.0895	89.076
OV-SD	0	0	13.8989	26.3991	36.5256	37.1068	46.9407
OV+HPMC-1	0	35.6875	85.65	128.475	180.817	256.95	323.567
OV+HPMC-2	0	21.4125	28.55	107.062	114.2	199.85	228.4
OV+HPMC-3	0	0	28.55	57.1	180.817	218.883	247.433
OV+HPMC averaege	0	19.0333	47.5833	97.5458	158.611	225.228	266.467
OV+HPMC SD	0	17.9623	32.9667	36.6268	38.4612	29.0739	50.3575

## Sheet: Fig 4C
No	Exp No	0:OV90 1:SKOV	0:only 1:+HPMC CAM	number of metastasis				OV90	0:only 1:+HPMC CAM	number of metastasis	SKOV3	0:only 1:+HPMC CAM	number of metastasis
1	1	0	0	0					0	0		0	0
2	1	0	0	0					0	0		0	3
3	1	0	1	2					1	2		1	5
4	1	0	1	3					1	3		1	6
5	1	1	0	0					0	0		0	1
6	1	1	0	3					1	5		0	3
7	1	1	1	5					0	0		1	4
8	1	1	1	6					0	0		1	6
9	2	0	0	0					1	2		0	0
10	2	0	1	5					1	2		0	2
11	2	1	0	1					0	0		1	3
12	2	1	0	3					0	2		1	7
13	2	1	1	4					0	0		0	1
14	2	1	1	6					1	2		0	1
15	3	0	0	0					1	6		0	5
16	3	0	0	0					1	1		1	2
17	3	0	1	2					0	0		1	3
18	3	0	1	2					0	2		1	3
19	3	1	0	0					1	4		0	1
20	3	1	0	2					1	6		0	0
21	3	1	1	3					1	6		0	1
22	3	1	1	7					1	4		1	8
23	3	0	0	0					1	2		1	6
24	3	0	0	2								1	4
25	3	0	0	0								1	4
26	3	0	1	2								1	4
27	3	0	1	6
28	3	0	1	1
29	3	1	0	1
30	3	1	0	1
31	3	1	0	5
32	3	1	1	2
33	3	1	1	3
34	3	1	1	3
39	4	0	0	0
40	4	0	0	2
41	4	0	1	4
42	4	0	1	6
43	4	0	1	6
44	4	0	1	4
45	4	0	1	2
46	4	1	0	1
47	4	1	0	0
48	4	1	0	1
49	4	1	1	8
50	4	1	1	6
51	4	1	1	4
52	4	1	1	4
53	4	1	1	4

[truncated: 11 more sheets: Fig 4E, Fig S8C ,S8D, Fig 4I,4K,4L, Fig 4Q, Fig 5O, Fig S5L,S11D,S11F,S12E, Fig 6D, Fig 6G, Fig 6I,6K, Fig 7D,7E, Fig 7G,7J]
